# Supplementary material for: Tris(methyl 3-oxobutanoato-κ2 O,O′)aluminium(III)
Source: Acta Crystallogr Sect E Struct Rep Online. 2009 Nov 25;65(Pt 12):m1681. doi: 10.1107/S1600536809049812 (PMC2972076; doi:10.1107/S1600536809049812)
Supplement: Supplementary file 1 [file e-65-m1681-sup1.cif]

##############################################################################
###                                                                        ###
###        Electronic paper (Acta Crystallographica Section E)             ###
###                                                                        ###
##############################################################################
#                                                                            #
# This CIF contains the data in a paper accepted for publication in Acta     #
# Crystallographica Section E. It conforms to the requirements of Notes      #
# for Authors for Section E, and has been peer reviewed under the auspices   #
# of the IUCr Commission on Journals.                                        #
#                                                                            #
# Full details of the Crystallographic Information File format               #
# are given in the paper "The Crystallographic Information File (CIF):       #
# a New Standard Archive File for Crystallography" by S. R. Hall, F. H.      #
# Allen and I. D. Brown [Acta Cryst. (1991), A47, 655-685].                  #
#                                                                            #
# The current version of the core CIF dictionary is obtainable from          #
# ftp://ftp.iucr.org/pub/cif_core.dic. The current version number is 2.4.    #
#                                                                            #
# Software is freely available for graphical display of the structure(s) in  #
# this CIF.  For information consult the CIF home page http://www.iucr.org/  #
# cif/home.html                                                              #
#                                                                            #
# This file may be used for bona fide research purposes within the           #
# scientific community so long as proper attribution is given to the journal # 
# article from which it was obtained.                                        #
#                                                                            #
##############################################################################
                                             
data_global
_audit_creation_method     SHELXL-97
_journal_date_recd_electronic     2009-11-19
_journal_date_accepted     2009-11-20
_journal_name_full     'Acta Crystallographica, Section E'
_journal_year     2009
_journal_volume     65
_journal_issue     12
_journal_page_first     m1681
_journal_page_last     m1681
_journal_paper_category     QM
_journal_coeditor_code     XU2684
_publ_contact_author
;
     Dr. Seik Weng Ng
     Department of Chemistry
     University of Malaya
     50603 Kuala Lumpur
     Malaysia
;
_publ_contact_author_email     seikweng@um.edu.my
_publ_contact_author_fax     '03 7967 4193'
_publ_contact_author_phone     '03 7967 6778'
_publ_section_title
;
Tris(methyl 3-oxobutanoato-\k^2^<i>O</i>,<i>O</i>')aluminium(III)
;
loop_
    _publ_author_name
    _publ_author_address
    'Neelgund, Gururaj M.'
;
     Materials Research Centre
     Indian Institute of Science
     Bangalore 560 012
     India
;
    'Shivashankar, S.A.'
;
     Materials Research Centre
     Indian Institute of Science
     Bangalore 560 012
     India
;
    'Narasimhamurthy, T.'
;
     Materials Research Centre
     Indian Institute of Science
     Bangalore 560 012
     India
;
    'Ng, Seik Weng'
;
     Department of Chemistry
     University of Malaya
     50603 Kuala Lumpur
     Malaysia
;
_publ_section_synopsis     .
data_I
_audit_creation_method     SHELXL-97
_chemical_name_systematic
;
Tris(methyl 3-oxobutanoato-\k^2^O,O')aluminium(III)
;
_chemical_name_common     ?
_chemical_formula_moiety     'C15 H21 Al O9'
_chemical_formula_sum     'C15 H21 Al O9'
_chemical_formula_iupac     '[Al (C5 H7 O3)3]'
_chemical_formula_weight     372.30
_chemical_melting_point     ?
_symmetry_cell_setting     Triclinic
_symmetry_space_group_name_H-M     'P -1'
_symmetry_space_group_name_Hall     '-P 1'
loop_
    _symmetry_equiv_pos_as_xyz
    'x, y, z'
    '-x, -y, -z'
_cell_length_a     6.4760(10)
_cell_length_b     9.986(2)
_cell_length_c     14.368(2)
_cell_angle_alpha     90.478(2)
_cell_angle_beta     92.229(2)
_cell_angle_gamma     99.337(2)
_cell_volume     916.1(2)
_cell_formula_units_Z     2
_cell_measurement_reflns_used     712
_cell_measurement_theta_min     2.5
_cell_measurement_theta_max     25.9
_cell_measurement_temperature     293(2)
_exptl_crystal_description     Block
_exptl_crystal_colour     Yellow
_exptl_crystal_size_max     0.5
_exptl_crystal_size_mid     0.4
_exptl_crystal_size_min     0.2
_exptl_crystal_density_diffrn     1.350
_exptl_crystal_density_meas     ?
_exptl_crystal_density_method     'not measured'
_exptl_crystal_F_000     392
_exptl_absorpt_coefficient_mu     0.154
_exptl_absorpt_correction_type     Multi-scan
_exptl_absorpt_process_details     'SADABS (Sheldrick, 1996)'
_exptl_absorpt_correction_T_min     0.9268
_exptl_absorpt_correction_T_max     0.9698
_diffrn_ambient_temperature     293(2)
_diffrn_radiation_type     MoK\a
_diffrn_radiation_wavelength     0.71073
_diffrn_radiation_source     'fine-focus sealed tube'
_diffrn_radiation_monochromator     graphite
_diffrn_measurement_device_type     'Bruker SMART APEX diffractometer'
_diffrn_measurement_method     '\w scans'
_diffrn_detector_area_resol_mean     ?
_diffrn_reflns_number     8801
_diffrn_reflns_av_R_equivalents     0.0410
_diffrn_reflns_av_sigmaI/netI     0.0509
_diffrn_reflns_theta_min     1.42
_diffrn_reflns_theta_max     25.00
_diffrn_reflns_theta_full     25.00
_diffrn_measured_fraction_theta_max     0.997
_diffrn_measured_fraction_theta_full     0.997
_diffrn_reflns_limit_h_min     -7
_diffrn_reflns_limit_h_max     7
_diffrn_reflns_limit_k_min     -11
_diffrn_reflns_limit_k_max     11
_diffrn_reflns_limit_l_min     -17
_diffrn_reflns_limit_l_max     17
_diffrn_standards_number     0
_diffrn_standards_interval_count     0
_diffrn_standards_interval_time     0
_diffrn_standards_decay_%     0
_reflns_number_total     3207
_reflns_number_gt     2304
_reflns_threshold_expression     I>2\s(I)
_refine_ls_structure_factor_coef     Fsqd
_refine_ls_matrix_type     full
_refine_ls_R_factor_all     0.0984
_refine_ls_R_factor_gt     0.0684
_refine_ls_wR_factor_gt     0.1679
_refine_ls_wR_factor_ref     0.1890
_refine_ls_goodness_of_fit_ref     1.020
_refine_ls_restrained_S_all     1.020
_refine_ls_number_reflns     3207
_refine_ls_number_parameters     232
_refine_ls_number_restraints     0
_refine_ls_hydrogen_treatment     constr
_refine_ls_weighting_scheme     calc
_refine_ls_weighting_details
         'calc w=1/[\s^2^(Fo^2^)+(0.0907P)^2^+1.4770P] where P=(Fo^2^+2Fc^2^)/3'
_atom_sites_solution_hydrogens     geom
_atom_sites_solution_primary     direct
_atom_sites_solution_secondary     difmap
_refine_ls_shift/su_max     0.001
_refine_ls_shift/su_mean     0.001
_refine_diff_density_max     1.260
_refine_diff_density_min     -0.278
_refine_ls_extinction_method     none
_refine_ls_extinction_coef     ?
loop_
    _atom_type_symbol
    _atom_type_description
    _atom_type_scat_dispersion_real
    _atom_type_scat_dispersion_imag
    _atom_type_scat_source
    'C' 'C' 0.0033 0.0016
                         'International Tables Vol C Tables 4.2.6.8 and 6.1.1.4'
    'H' 'H' 0.0000 0.0000
                         'International Tables Vol C Tables 4.2.6.8 and 6.1.1.4'
    'O' 'O' 0.0106 0.0060
                         'International Tables Vol C Tables 4.2.6.8 and 6.1.1.4'
    'Al' 'Al' 0.0645 0.0514
                         'International Tables Vol C Tables 4.2.6.8 and 6.1.1.4'
_computing_data_collection     'SMART (Bruker, 2004)'
_computing_cell_refinement     'SAINT (Bruker, 2004)'
_computing_data_reduction     'SAINT (Bruker, 2004)'
_computing_structure_solution     'SHELXS-97 (Sheldrick, 2008)'
_computing_structure_refinement     'SHELXL-97 (Sheldrick, 2008)'
_computing_molecular_graphics     'X-Seed (Barbour, 2001)'
_computing_publication_material     'publCIF (Westrip, 2009)'
loop_
    _atom_site_type_symbol
    _atom_site_label
    _atom_site_fract_x
    _atom_site_fract_y
    _atom_site_fract_z
    _atom_site_U_iso_or_equiv
    _atom_site_adp_type
    _atom_site_calc_flag
    _atom_site_refinement_flags
    _atom_site_occupancy
    _atom_site_disorder_assembly
    _atom_site_disorder_group
    Al Al1 0.61876(18) 0.34609(11) 0.25756(8) 0.0287(3) Uani d . 1 . .
    O O1 0.8373(4) 0.4902(2) 0.29494(17) 0.0298(6) Uani d . 1 . .
    O O2 1.0420(4) 0.6906(3) 0.2872(2) 0.0407(7) Uani d . 1 . .
    O O3 0.4846(4) 0.4644(3) 0.18716(19) 0.0348(7) Uani d . 1 . .
    O O4 0.7671(4) 0.2253(2) 0.32512(17) 0.0279(6) Uani d . 1 . .
    O O5 0.8034(4) 0.0612(3) 0.42532(19) 0.0388(7) Uani d . 1 . .
    O O6 0.4689(4) 0.3726(2) 0.36122(18) 0.0317(6) Uani d . 1 . .
    O O7 0.7870(4) 0.3167(3) 0.15592(17) 0.0342(7) Uani d . 1 . .
    O O8 0.9151(5) 0.1916(3) 0.0516(2) 0.0472(8) Uani d . 1 . .
    O O9 0.4156(4) 0.1989(3) 0.21949(19) 0.0375(7) Uani d . 1 . .
    C C1 1.1890(6) 0.6352(5) 0.3464(3) 0.0419(10) Uani d . 1 . .
    H H1A 1.3137 0.7011 0.3560 0.063 Uiso calc R 1 . .
    H H1B 1.2235 0.5551 0.3176 0.063 Uiso calc R 1 . .
    H H1C 1.1283 0.6125 0.4052 0.063 Uiso calc R 1 . .
    C C2 0.8676(6) 0.6084(4) 0.2614(3) 0.0302(9) Uani d . 1 . .
    C C3 0.7318(7) 0.6615(4) 0.1987(3) 0.0364(10) Uani d . 1 . .
    H H3 0.7674 0.7509 0.1799 0.044 Uiso calc R 1 . .
    C C4 0.5509(6) 0.5875(4) 0.1646(3) 0.0324(9) Uani d . 1 . .
    C C5 0.4062(7) 0.6453(4) 0.0957(3) 0.0418(11) Uani d . 1 . .
    H H5A 0.2692 0.6377 0.1203 0.063 Uiso calc R 1 . .
    H H5B 0.3978 0.5957 0.0378 0.063 Uiso calc R 1 . .
    H H5C 0.4602 0.7391 0.0854 0.063 Uiso calc R 1 . .
    C C6 0.9613(7) 0.0242(5) 0.3656(3) 0.0423(10) Uani d . 1 . .
    H H6A 1.0342 -0.0400 0.3968 0.063 Uiso calc R 1 . .
    H H6B 1.0590 0.1039 0.3518 0.063 Uiso calc R 1 . .
    H H6C 0.8953 -0.0157 0.3088 0.063 Uiso calc R 1 . .
    C C7 0.7055(6) 0.1615(4) 0.3967(3) 0.0280(8) Uani d . 1 . .
    C C9 0.4357(6) 0.2936(4) 0.4312(3) 0.0317(9) Uani d . 1 . .
    C C8 0.5413(6) 0.1888(4) 0.4513(3) 0.0336(9) Uani d . 1 . .
    H H8 0.5038 0.1345 0.5021 0.040 Uiso calc R 1 . .
    C C10 0.2692(7) 0.3274(4) 0.4948(3) 0.0433(11) Uani d . 1 . .
    H H10A 0.1454 0.3372 0.4583 0.065 Uiso calc R 1 . .
    H H10B 0.3205 0.4109 0.5279 0.065 Uiso calc R 1 . .
    H H10C 0.2364 0.2557 0.5385 0.065 Uiso calc R 1 . .
    C C11 1.0873(7) 0.2966(5) 0.0492(3) 0.0464(11) Uani d . 1 . .
    H H11A 1.1911 0.2695 0.0104 0.070 Uiso calc R 1 . .
    H H11B 1.1462 0.3157 0.1112 0.070 Uiso calc R 1 . .
    H H11C 1.0424 0.3766 0.0244 0.070 Uiso calc R 1 . .
    C C12 0.7677(7) 0.2051(5) 0.1104(3) 0.0380(10) Uani d . 1 . .
    C C13 0.5996(7) 0.0964(4) 0.1146(3) 0.0403(10) Uani d . 1 . .
    H H13 0.6048 0.0183 0.0796 0.048 Uiso calc R 1 . .
    C C14 0.4322(7) 0.1000(4) 0.1665(3) 0.0379(10) Uani d . 1 . .
    C C15 0.2460(7) -0.0173(4) 0.1643(3) 0.0434(11) Uani d . 1 . .
    H H15A 0.1178 0.0182 0.1545 0.065 Uiso calc R 1 . .
    H H15B 0.2434 -0.0639 0.2225 0.065 Uiso calc R 1 . .
    H H15C 0.2605 -0.0795 0.1145 0.065 Uiso calc R 1 . .
loop_
    _atom_site_aniso_label
    _atom_site_aniso_U_11
    _atom_site_aniso_U_22
    _atom_site_aniso_U_33
    _atom_site_aniso_U_12
    _atom_site_aniso_U_13
    _atom_site_aniso_U_23
    Al1 0.0348(7) 0.0243(6) 0.0268(6) 0.0046(5) 0.0003(5) 0.0002(4)
    O1 0.0298(14) 0.0295(14) 0.0295(14) 0.0021(11) 0.0035(11) -0.0032(11)
    O2 0.0372(17) 0.0351(15) 0.0484(18) 0.0012(13) 0.0016(14) 0.0019(13)
    O3 0.0390(16) 0.0275(14) 0.0395(16) 0.0099(12) 0.0002(13) 0.0030(12)
    O4 0.0289(14) 0.0320(14) 0.0233(13) 0.0055(11) 0.0028(11) 0.0030(11)
    O5 0.0450(17) 0.0441(17) 0.0313(15) 0.0179(14) 0.0079(13) 0.0078(12)
    O6 0.0277(14) 0.0289(14) 0.0385(16) 0.0035(11) 0.0059(12) 0.0016(12)
    O7 0.0491(17) 0.0345(15) 0.0217(14) 0.0136(13) 0.0050(12) -0.0011(11)
    O8 0.0407(18) 0.058(2) 0.0421(18) 0.0050(15) 0.0080(14) -0.0004(15)
    O9 0.0457(17) 0.0283(14) 0.0366(16) 0.0027(12) -0.0069(13) -0.0013(12)
    C1 0.030(2) 0.051(3) 0.044(3) 0.0045(19) 0.0002(19) -0.001(2)
    C2 0.030(2) 0.027(2) 0.032(2) -0.0037(16) 0.0129(17) -0.0102(16)
    C3 0.047(3) 0.027(2) 0.037(2) 0.0094(18) 0.0084(19) 0.0068(17)
    C4 0.040(2) 0.033(2) 0.028(2) 0.0124(18) 0.0097(17) -0.0013(16)
    C5 0.055(3) 0.037(2) 0.038(2) 0.022(2) 0.004(2) 0.0085(18)
    C6 0.044(3) 0.047(3) 0.041(2) 0.023(2) 0.006(2) 0.007(2)
    C7 0.030(2) 0.0283(19) 0.0240(19) 0.0028(16) -0.0050(16) 0.0005(15)
    C9 0.029(2) 0.029(2) 0.034(2) -0.0040(16) 0.0020(17) -0.0061(17)
    C8 0.038(2) 0.035(2) 0.026(2) -0.0002(18) 0.0076(17) 0.0030(16)
    C10 0.039(2) 0.044(2) 0.047(3) 0.002(2) 0.021(2) -0.006(2)
    C11 0.030(2) 0.074(3) 0.036(2) 0.008(2) 0.0128(19) 0.003(2)
    C12 0.044(2) 0.058(3) 0.0174(19) 0.026(2) 0.0062(17) 0.0084(18)
    C13 0.058(3) 0.022(2) 0.039(2) 0.0031(19) -0.007(2) -0.0040(17)
    C14 0.049(3) 0.036(2) 0.030(2) 0.0126(19) -0.0016(19) 0.0033(18)
    C15 0.051(3) 0.033(2) 0.044(3) -0.001(2) 0.009(2) -0.0113(19)
loop_
    _geom_bond_atom_site_label_1
    _geom_bond_atom_site_label_2
    _geom_bond_site_symmetry_2
    _geom_bond_distance
    _geom_bond_publ_flag
    Al1 O1 . 1.905(3) y
    Al1 O3 . 1.859(3) y
    Al1 O4 . 1.909(3) y
    Al1 O6 . 1.849(3) y
    Al1 O7 . 1.904(3) y
    Al1 O9 . 1.869(3) y
    O1 C2 . 1.267(5) ?
    O2 C2 . 1.322(4) ?
    O2 C1 . 1.432(5) ?
    O3 C4 . 1.284(5) ?
    O4 C7 . 1.258(4) ?
    O5 C7 . 1.329(4) ?
    O5 C6 . 1.450(5) ?
    O6 C9 . 1.286(5) ?
    O7 C12 . 1.273(5) ?
    O8 C12 . 1.322(5) ?
    O8 C11 . 1.403(5) ?
    O9 C14 . 1.263(5) ?
    C1 H1A . 0.9600 ?
    C1 H1B . 0.9600 ?
    C1 H1C . 0.9600 ?
    C2 C3 . 1.401(6) ?
    C3 C4 . 1.352(6) ?
    C3 H3 . 0.9300 ?
    C4 C5 . 1.518(6) ?
    C5 H5A . 0.9600 ?
    C5 H5B . 0.9600 ?
    C5 H5C . 0.9600 ?
    C6 H6A . 0.9600 ?
    C6 H6B . 0.9600 ?
    C6 H6C . 0.9600 ?
    C7 C8 . 1.406(5) ?
    C9 C8 . 1.367(6) ?
    C9 C10 . 1.517(5) ?
    C8 H8 . 0.9300 ?
    C10 H10A . 0.9600 ?
    C10 H10B . 0.9600 ?
    C10 H10C . 0.9600 ?
    C11 H11A . 0.9600 ?
    C11 H11B . 0.9600 ?
    C11 H11C . 0.9600 ?
    C12 C13 . 1.411(6) ?
    C13 C14 . 1.345(6) ?
    C13 H13 . 0.9300 ?
    C14 C15 . 1.538(6) ?
    C15 H15A . 0.9600 ?
    C15 H15B . 0.9600 ?
    C15 H15C . 0.9600 ?
loop_
    _geom_angle_atom_site_label_1
    _geom_angle_atom_site_label_2
    _geom_angle_atom_site_label_3
    _geom_angle_site_symmetry_1
    _geom_angle_site_symmetry_3
    _geom_angle
    _geom_angle_publ_flag
    O6 Al1 O3 . . 92.13(12) ?
    O6 Al1 O9 . . 90.45(13) ?
    O3 Al1 O9 . . 91.19(13) ?
    O6 Al1 O1 . . 91.76(12) ?
    O3 Al1 O1 . . 90.98(12) ?
    O9 Al1 O1 . . 176.85(13) ?
    O6 Al1 O7 . . 176.44(13) ?
    O3 Al1 O7 . . 90.98(12) ?
    O9 Al1 O7 . . 91.22(13) ?
    O1 Al1 O7 . . 86.45(12) ?
    O6 Al1 O4 . . 90.71(12) ?
    O3 Al1 O4 . . 177.05(13) ?
    O9 Al1 O4 . . 89.59(12) ?
    O1 Al1 O4 . . 88.13(12) ?
    O7 Al1 O4 . . 86.16(12) ?
    C2 O1 Al1 . . 126.1(3) ?
    C2 O2 C1 . . 116.9(3) ?
    C4 O3 Al1 . . 129.5(3) ?
    C7 O4 Al1 . . 125.6(2) ?
    C7 O5 C6 . . 116.8(3) ?
    C9 O6 Al1 . . 127.3(2) ?
    C12 O7 Al1 . . 123.6(3) ?
    C12 O8 C11 . . 117.6(4) ?
    C14 O9 Al1 . . 129.2(3) ?
    O2 C1 H1A . . 109.5 ?
    O2 C1 H1B . . 109.5 ?
    H1A C1 H1B . . 109.5 ?
    O2 C1 H1C . . 109.5 ?
    H1A C1 H1C . . 109.5 ?
    H1B C1 H1C . . 109.5 ?
    O1 C2 O2 . . 118.0(4) ?
    O1 C2 C3 . . 125.9(3) ?
    O2 C2 C3 . . 116.1(3) ?
    C4 C3 C2 . . 122.4(4) ?
    C4 C3 H3 . . 118.8 ?
    C2 C3 H3 . . 118.8 ?
    O3 C4 C3 . . 124.0(4) ?
    O3 C4 C5 . . 114.0(4) ?
    C3 C4 C5 . . 122.0(4) ?
    C4 C5 H5A . . 109.5 ?
    C4 C5 H5B . . 109.5 ?
    H5A C5 H5B . . 109.5 ?
    C4 C5 H5C . . 109.5 ?
    H5A C5 H5C . . 109.5 ?
    H5B C5 H5C . . 109.5 ?
    O5 C6 H6A . . 109.5 ?
    O5 C6 H6B . . 109.5 ?
    H6A C6 H6B . . 109.5 ?
    O5 C6 H6C . . 109.5 ?
    H6A C6 H6C . . 109.5 ?
    H6B C6 H6C . . 109.5 ?
    O4 C7 O5 . . 118.6(3) ?
    O4 C7 C8 . . 125.3(3) ?
    O5 C7 C8 . . 116.1(3) ?
    O6 C9 C8 . . 124.9(4) ?
    O6 C9 C10 . . 114.6(3) ?
    C8 C9 C10 . . 120.5(4) ?
    C9 C8 C7 . . 121.4(3) ?
    C9 C8 H8 . . 119.3 ?
    C7 C8 H8 . . 119.3 ?
    C9 C10 H10A . . 109.5 ?
    C9 C10 H10B . . 109.5 ?
    H10A C10 H10B . . 109.5 ?
    C9 C10 H10C . . 109.5 ?
    H10A C10 H10C . . 109.5 ?
    H10B C10 H10C . . 109.5 ?
    O8 C11 H11A . . 109.5 ?
    O8 C11 H11B . . 109.5 ?
    H11A C11 H11B . . 109.5 ?
    O8 C11 H11C . . 109.5 ?
    H11A C11 H11C . . 109.5 ?
    H11B C11 H11C . . 109.5 ?
    O7 C12 O8 . . 117.0(4) ?
    O7 C12 C13 . . 126.0(4) ?
    O8 C12 C13 . . 116.9(4) ?
    C14 C13 C12 . . 123.3(4) ?
    C14 C13 H13 . . 118.4 ?
    C12 C13 H13 . . 118.4 ?
    O9 C14 C13 . . 122.9(4) ?
    O9 C14 C15 . . 115.5(4) ?
    C13 C14 C15 . . 121.6(4) ?
    C14 C15 H15A . . 109.5 ?
    C14 C15 H15B . . 109.5 ?
    H15A C15 H15B . . 109.5 ?
    C14 C15 H15C . . 109.5 ?
    H15A C15 H15C . . 109.5 ?
    H15B C15 H15C . . 109.5 ?
loop_
    _geom_torsion_atom_site_label_1
    _geom_torsion_atom_site_label_2
    _geom_torsion_atom_site_label_3
    _geom_torsion_atom_site_label_4
    _geom_torsion_site_symmetry_1
    _geom_torsion_site_symmetry_2
    _geom_torsion_site_symmetry_3
    _geom_torsion_site_symmetry_4
    _geom_torsion
    _geom_torsion_publ_flag
    O6 Al1 O1 C2 . . . . -102.8(3) ?
    O3 Al1 O1 C2 . . . . -10.6(3) ?
    O7 Al1 O1 C2 . . . . 80.3(3) ?
    O4 Al1 O1 C2 . . . . 166.6(3) ?
    O6 Al1 O3 C4 . . . . 102.4(3) ?
    O9 Al1 O3 C4 . . . . -167.1(3) ?
    O1 Al1 O3 C4 . . . . 10.6(3) ?
    O7 Al1 O3 C4 . . . . -75.8(3) ?
    O6 Al1 O4 C7 . . . . 22.3(3) ?
    O9 Al1 O4 C7 . . . . -68.1(3) ?
    O1 Al1 O4 C7 . . . . 114.0(3) ?
    O7 Al1 O4 C7 . . . . -159.4(3) ?
    O3 Al1 O6 C9 . . . . 158.5(3) ?
    O9 Al1 O6 C9 . . . . 67.3(3) ?
    O1 Al1 O6 C9 . . . . -110.5(3) ?
    O4 Al1 O6 C9 . . . . -22.3(3) ?
    O3 Al1 O7 C12 . . . . -110.4(3) ?
    O9 Al1 O7 C12 . . . . -19.2(3) ?
    O1 Al1 O7 C12 . . . . 158.7(3) ?
    O4 Al1 O7 C12 . . . . 70.3(3) ?
    O6 Al1 O9 C14 . . . . -157.2(3) ?
    O3 Al1 O9 C14 . . . . 110.6(3) ?
    O7 Al1 O9 C14 . . . . 19.6(3) ?
    O4 Al1 O9 C14 . . . . -66.5(3) ?
    Al1 O1 C2 O2 . . . . -171.6(2) ?
    Al1 O1 C2 C3 . . . . 8.6(5) ?
    C1 O2 C2 O1 . . . . 4.1(5) ?
    C1 O2 C2 C3 . . . . -176.1(3) ?
    O1 C2 C3 C4 . . . . -2.0(6) ?
    O2 C2 C3 C4 . . . . 178.1(4) ?
    Al1 O3 C4 C3 . . . . -8.0(6) ?
    Al1 O3 C4 C5 . . . . 172.5(3) ?
    C2 C3 C4 O3 . . . . 1.4(6) ?
    C2 C3 C4 C5 . . . . -179.1(4) ?
    Al1 O4 C7 O5 . . . . 166.7(2) ?
    Al1 O4 C7 C8 . . . . -14.6(5) ?
    C6 O5 C7 O4 . . . . -6.2(5) ?
    C6 O5 C7 C8 . . . . 175.0(3) ?
    Al1 O6 C9 C8 . . . . 14.4(5) ?
    Al1 O6 C9 C10 . . . . -167.3(3) ?
    O6 C9 C8 C7 . . . . 2.3(6) ?
    C10 C9 C8 C7 . . . . -175.8(4) ?
    O4 C7 C8 C9 . . . . -1.8(6) ?
    O5 C7 C8 C9 . . . . 176.9(3) ?
    Al1 O7 C12 O8 . . . . -169.6(2) ?
    Al1 O7 C12 C13 . . . . 12.8(5) ?
    C11 O8 C12 O7 . . . . 4.5(5) ?
    C11 O8 C12 C13 . . . . -177.6(4) ?
    O7 C12 C13 C14 . . . . 2.2(7) ?
    O8 C12 C13 C14 . . . . -175.4(4) ?
    Al1 O9 C14 C13 . . . . -11.6(6) ?
    Al1 O9 C14 C15 . . . . 168.8(3) ?
    C12 C13 C14 O9 . . . . -3.4(7) ?
    C12 C13 C14 C15 . . . . 176.2(4) ?
