# Supplementary material for: Tris(methyl 3-oxobutanoato-κ2 O,O′)aluminium(III)
Source: Acta Crystallogr Sect E Struct Rep Online. 2009 Nov 25;65(Pt 12):m1681. doi: 10.1107/S1600536809049812 (PMC2972076; doi:10.1107/S1600536809049812)
Supplement: Supplementary file 2 [file e-65-m1681-Isup2.hkl]

# 
# h,k,l, Fc-squared, Fo-squared, sigma(Fo-squared) and status flag 
# 
data_I
_shelx_title '  P-1' 
_shelx_refln_list_code          4 
_shelx_F_calc_maximum      119.39 
_exptl_crystal_F_000       392.00 
_reflns_d_resolution_high  0.8409 
 
loop_ 
 _symmetry_equiv_pos_as_xyz 
 'x, y, z' 
 '-x, -y, -z' 
 
_cell_length_a     6.4759 
_cell_length_b     9.9863 
_cell_length_c    14.3683 
_cell_angle_alpha  90.478 
_cell_angle_beta   92.229 
_cell_angle_gamma  99.337 
 
_shelx_F_squared_multiplier     1.000 
 
loop_ 
 _refln_index_h 
 _refln_index_k 
 _refln_index_l 
 _refln_F_squared_calc 
 _refln_F_squared_meas 
 _refln_F_squared_sigma 
 _refln_observed_status 
   1   0   0     1659.56     2114.11     35.79 o 
   2   0   0        1.09        2.16      2.15 o 
   3   0   0     1164.26     1385.32     26.60 o 
   4   0   0      102.15       98.72      6.60 o 
   5   0   0      198.53      201.88     13.76 o 
   6   0   0      161.34      223.98     10.07 o 
   7   0   0        1.41        0.60     10.60 o 
  -7   1   0        3.50       10.48      7.43 o 
  -6   1   0      781.25      743.87     30.33 o 
  -5   1   0       23.95       30.88      5.29 o 
  -4   1   0       12.22       11.84      3.67 o 
  -3   1   0     1156.17     1298.08     35.73 o 
  -2   1   0      558.34      599.82     13.76 o 
  -1   1   0      489.34      638.31     10.13 o 
   0   1   0     1189.78     1088.30     18.61 o 
   1   1   0     4561.67     4785.36     68.33 o 
   2   1   0        3.87        6.91      1.87 o 
   3   1   0       65.65       47.60      3.83 o 
   4   1   0       80.26       77.64      5.05 o 
   5   1   0        0.18        4.86      3.65 o 
   6   1   0      143.55      105.52      7.45 o 
   7   1   0        3.85        5.63      9.47 o 
  -7   2   0        1.53       -3.37      6.63 o 
  -6   2   0     1269.66     1132.77     33.86 o 
  -5   2   0      330.70      322.25     11.76 o 
  -4   2   0       44.10       33.18      3.31 o 
  -3   2   0       12.38       14.38      2.32 o 
  -2   2   0       63.73       31.56      2.59 o 
  -1   2   0      390.56      389.77      7.24 o 
   0   2   0     1809.16     1540.80     31.47 o 
   1   2   0      782.67      788.49     12.72 o 
   2   2   0      587.08      480.37      9.09 o 
   3   2   0      628.62      571.20     11.28 o 
   4   2   0        8.61        3.74      2.75 o 
   5   2   0      125.80      159.99      7.93 o 
   6   2   0       21.62       17.29      4.72 o 
   7   2   0       20.15       30.90      9.66 o 
  -7   3   0        1.08        7.75      6.57 o 
  -6   3   0      194.11      220.41     15.67 o 
  -5   3   0      642.12      656.04     17.95 o 
  -4   3   0        0.31        7.70      2.66 o 
  -3   3   0      276.57      292.62      7.38 o 
  -2   3   0        6.28        3.10      4.06 o 
  -1   3   0       47.01       19.27      3.39 o 
   0   3   0     2751.64     2684.56     45.95 o 
   1   3   0      300.56      276.55      5.81 o 
   2   3   0      235.51      261.98      6.40 o 
   3   3   0      205.65      204.36      6.02 o 
   4   3   0        6.21       20.48      3.57 o 
   5   3   0        4.52        9.33      4.13 o 
   6   3   0        5.72       10.98      4.62 o 
   7   3   0       22.23       23.95      7.43 o 
  -7   4   0       42.35       48.63      8.45 o 
  -6   4   0      195.10      209.31     13.62 o 
  -5   4   0       12.35       22.41      7.14 o 
  -4   4   0      826.41      781.30     15.35 o 
  -3   4   0      542.83      544.79     12.73 o 
  -2   4   0       18.81       18.02      2.77 o 
  -1   4   0      807.10      728.92     15.57 o 
   0   4   0      275.39      198.75      6.33 o 
   1   4   0     1265.98     1138.21     18.38 o 
   2   4   0      425.70      355.16     10.44 o 
   3   4   0       26.71       18.24      4.30 o 
   4   4   0        2.11        1.17      2.69 o 
   5   4   0       55.74       49.80     10.01 o 
   6   4   0      139.14      151.41     18.29 o 
  -7   5   0        6.90       12.63      9.83 o 
  -6   5   0        0.08       -0.82      9.50 o 
  -5   5   0      149.02      159.13      9.16 o 
  -4   5   0       12.90       24.97      3.52 o 
  -3   5   0      447.57      377.57      9.11 o 
  -2   5   0      375.43      336.90     10.65 o 
  -1   5   0       45.32       66.53      4.06 o 
   0   5   0        8.62       12.46      3.78 o 
   1   5   0       33.80       27.53      3.78 o 
   2   5   0      389.65      366.87     10.36 o 
   3   5   0      424.63      371.47     11.24 o 
   4   5   0       10.98        4.00      5.61 o 
   5   5   0        1.35        8.30      6.42 o 
   6   5   0       33.50       27.21      8.36 o 
  -7   6   0        5.86       -0.22     17.94 o 
  -6   6   0       62.21       58.88      9.45 o 
  -5   6   0       28.46       22.76      5.43 o 
  -4   6   0        3.66        6.04      3.32 o 
  -3   6   0      107.23       91.38      4.85 o 
  -2   6   0       24.29       17.96      3.03 o 
  -1   6   0      244.13      283.50      9.61 o 
   0   6   0     1315.09     1409.25     34.18 o 
   1   6   0      218.27      172.23      7.19 o 
   2   6   0       32.53       31.02      4.68 o 
   3   6   0       36.58       41.17      5.99 o 
   4   6   0       11.70       18.56      6.58 o 
   5   6   0       26.40       23.93      7.33 o 
  -6   7   0        2.54        7.73      7.15 o 
  -5   7   0      267.51      223.84     24.64 o 
  -4   7   0       83.69       82.65      5.44 o 
  -3   7   0        0.65        0.09      3.60 o 
  -2   7   0        3.99        7.21      4.37 o 
  -1   7   0        1.26       -2.88      5.42 o 
   0   7   0      947.23      887.41     20.14 o 
   1   7   0      577.95      544.45     14.64 o 
   2   7   0      157.47      156.17     10.08 o 
   3   7   0      157.88      185.95     12.73 o 
   4   7   0       29.15       26.75      7.12 o 
   5   7   0       56.38       52.37      8.62 o 
  -6   8   0      157.35      142.22     12.06 o 
  -5   8   0       53.69       54.59     15.56 o 
  -4   8   0      258.45      248.90     10.66 o 
  -3   8   0       62.94       55.48      6.40 o 
  -2   8   0       20.67       20.62      5.39 o 
  -1   8   0       60.51       61.43      5.91 o 
   0   8   0       76.25       79.07      6.90 o 
   1   8   0      119.37      126.80      8.11 o 
   2   8   0        1.40        6.86      4.81 o 
   3   8   0      192.77      152.21     11.33 o 
   4   8   0       17.18        8.15      7.04 o 
  -4   9   0       35.71       42.81      6.13 o 
  -3   9   0        0.74        3.12      5.12 o 
  -2   9   0       40.55       47.05      6.24 o 
  -1   9   0      219.01      240.69     10.45 o 
   0   9   0       75.66      114.16      7.94 o 
   1   9   0        2.05        5.51      5.53 o 
   2   9   0      114.87      132.35      8.61 o 
   3   9   0      116.45      119.89     10.87 o 
   4   9   0        2.59        0.38      6.96 o 
  -5  10   0       22.95       38.39      7.56 o 
  -4  10   0        2.13       -1.63      8.23 o 
  -3  10   0       69.12       62.49      6.63 o 
  -2  10   0       34.76       47.04      6.41 o 
  -1  10   0       17.50       17.89      5.30 o 
   0  10   0       29.40       35.54      6.09 o 
   1  10   0       27.40       28.55      6.14 o 
   2  10   0       32.42       41.01      9.36 o 
   3  10   0       14.73       32.38      8.65 o 
  -4  11   0       96.30       88.89     13.15 o 
  -3  11   0      119.44      128.91     26.87 o 
  -2  11   0        0.24        3.06     15.46 o 
  -1  11   0       71.44       83.82      7.26 o 
   0  11   0        9.98       12.38      8.21 o 
   1  11   0      169.76      183.13     15.63 o 
  -1 -11   1       45.37       90.73     15.65 o 
   0 -11   1       14.66       24.99      6.53 o 
   1 -11   1      117.13      132.86     10.66 o 
   2 -11   1        1.16        7.12     14.23 o 
   3 -11   1        4.46       17.98      6.39 o 
  -3 -10   1        2.08        2.36      5.19 o 
  -2 -10   1      258.27      317.73     12.95 o 
  -1 -10   1      161.80      204.38     10.53 o 
   0 -10   1        0.44        1.44      5.28 o 
   1 -10   1        0.00        9.77      7.61 o 
   2 -10   1        1.29        2.20      9.00 o 
   3 -10   1       20.30        8.53      6.14 o 
   4 -10   1       26.24       34.34     10.95 o 
  -4  -9   1        1.60       10.49      8.45 o 
  -3  -9   1        1.57        3.38      6.13 o 
  -2  -9   1      171.90      158.76      9.28 o 
  -1  -9   1      137.40      147.97      8.85 o 
   0  -9   1      170.10      189.76      9.71 o 
   1  -9   1        0.55       -3.67      4.79 o 
   2  -9   1       23.24       30.24      5.69 o 
   3  -9   1       58.10       63.26      7.07 o 
   4  -9   1       21.65       22.93      6.82 o 
  -4  -8   1        0.28       -7.79      6.20 o 
  -3  -8   1        2.77        0.17      5.08 o 
  -2  -8   1       38.46       51.46      6.43 o 
  -1  -8   1       44.07       54.93      6.66 o 
   0  -8   1      668.44      666.64     18.21 o 
   1  -8   1      135.67      127.96      7.58 o 
   2  -8   1       25.62       19.61      5.47 o 
   3  -8   1      365.95      320.42     11.81 o 
   4  -8   1      207.49      207.92      8.17 o 
   5  -8   1       43.04       54.65     12.72 o 
   6  -8   1       14.63       11.89      7.44 o 
  -5  -7   1        0.70        7.20      6.60 o 
  -4  -7   1        7.77        7.02      6.23 o 
  -3  -7   1      365.46      328.67     11.80 o 
  -2  -7   1        2.17        0.49      3.93 o 
  -1  -7   1      194.72      186.52      8.93 o 
   0  -7   1      312.86      321.49     10.35 o 
   1  -7   1      374.10      374.34     11.37 o 
   2  -7   1      107.38       89.04      5.04 o 
   3  -7   1       78.56       68.78      5.00 o 
   4  -7   1       10.34       16.42      4.18 o 
   5  -7   1       23.94       28.26      6.22 o 
   6  -7   1        1.07        1.29     16.92 o 
  -5  -6   1      104.94      108.69     10.29 o 
  -4  -6   1       30.34       18.05      6.31 o 
  -3  -6   1       88.38      117.04      6.45 o 
  -2  -6   1       80.02       87.38      5.83 o 
  -1  -6   1       11.78       10.68      3.77 o 
   0  -6   1        7.71        5.13      3.45 o 
   1  -6   1      452.57      440.93      9.72 o 
   2  -6   1      117.94      106.48      5.34 o 
   3  -6   1        6.86       -1.04      3.17 o 
   4  -6   1       21.70       20.84      4.09 o 
   5  -6   1        1.98        2.50      5.48 o 
   6  -6   1        0.85        0.06      6.08 o 
   7  -6   1       44.66       49.54     15.35 o 
  -6  -5   1        1.20        0.54      6.53 o 
  -5  -5   1       99.14       97.29      9.40 o 
  -4  -5   1        7.86       -0.53      7.40 o 
  -3  -5   1      233.94      228.46      8.80 o 
  -2  -5   1      295.70      280.02      7.19 o 
  -1  -5   1      367.79      368.33      8.09 o 
   0  -5   1        1.70        9.33      4.70 o 
   1  -5   1      763.98      654.38     12.38 o 
   2  -5   1       23.90       35.95      3.75 o 
   3  -5   1        0.07        9.35      3.24 o 
   4  -5   1      219.39      225.41      8.78 o 
   5  -5   1      145.95      117.96      8.31 o 
   6  -5   1        0.06       -4.87      5.17 o 
   7  -5   1       13.37       18.83      7.45 o 
  -6  -4   1       10.87       -6.06      8.53 o 
  -5  -4   1        3.12        6.92      5.82 o 
  -4  -4   1      150.11      168.26     10.23 o 
  -3  -4   1        0.29        1.69      2.67 o 
  -2  -4   1     2170.21     2259.79     34.89 o 
  -1  -4   1        0.00        7.95      3.16 o 
   0  -4   1      105.98      122.13      4.00 o 
   1  -4   1       71.93       87.61      3.91 o 
   2  -4   1     1955.35     2002.21     31.06 o 
   3  -4   1      161.80      159.31      5.66 o 
   4  -4   1       55.99       72.97      4.35 o 
   5  -4   1        0.52        0.75      4.77 o 
   6  -4   1      130.02      129.27      9.10 o 
   7  -4   1        4.88        1.59      6.36 o 
  -7  -3   1       10.93       26.42      8.12 o 
  -6  -3   1        0.00        1.84      4.42 o 
  -5  -3   1       15.32       19.16      4.41 o 
  -4  -3   1       26.11       20.67      3.54 o 
  -3  -3   1        0.08        3.63      2.24 o 
  -2  -3   1      662.25      613.23     11.39 o 
  -1  -3   1      327.58      247.92      9.30 o 
   0  -3   1      341.00      243.65      5.42 o 
   1  -3   1      209.86      250.56      5.90 o 
   2  -3   1       40.39       11.71      2.69 o 
   3  -3   1      192.09      165.65      5.59 o 
   4  -3   1      141.43      117.89      5.88 o 
   5  -3   1       36.10       45.46      5.95 o 
   6  -3   1      179.47      135.50      9.06 o 
   7  -3   1       10.89        8.66      7.81 o 
  -7  -2   1        2.67        2.56      4.53 o 
  -6  -2   1        3.70        8.68      4.28 o 
  -5  -2   1        2.85       -1.21      3.42 o 
  -4  -2   1      532.99      476.15     17.48 o 
  -3  -2   1      345.23      347.38      8.08 o 
  -2  -2   1       83.40       67.27      3.17 o 
  -1  -2   1      617.83      645.02     10.88 o 
   0  -2   1     1425.30     1490.35     22.23 o 
   1  -2   1      860.28      966.30     15.31 o 
   2  -2   1      116.81       99.98      3.95 o 
   3  -2   1      684.49      723.91     27.73 o 
   4  -2   1        0.66       -4.39      3.33 o 
   5  -2   1       12.12       13.09      4.85 o 
   6  -2   1       92.70       63.60      7.33 o 
   7  -2   1      442.64      456.39     16.87 o 
  -7  -1   1      111.81      120.24     10.13 o 
  -6  -1   1       98.63      137.95      8.23 o 
  -5  -1   1        6.02       11.52      3.83 o 
  -4  -1   1      302.24      320.28      9.98 o 
  -3  -1   1        7.55        8.15      2.11 o 
  -2  -1   1      276.47      309.66      6.30 o 
  -1  -1   1      640.26      644.80     10.32 o 
   0  -1   1     3285.86     3774.05     61.82 o 
   1  -1   1     6031.38     6670.80     94.68 o 
   2  -1   1       12.37       15.19      1.99 o 
   3  -1   1       97.56      133.57      6.18 o 
   4  -1   1        0.39        0.84      2.86 o 
   5  -1   1      263.55      262.34      9.83 o 
   6  -1   1       76.72       92.26     11.45 o 
   7  -1   1       37.99       60.03      7.44 o 
  -7   0   1        9.05       11.31      6.99 o 
  -6   0   1      260.18      250.77     11.37 o 
  -5   0   1      123.23      119.35      6.80 o 
  -4   0   1      126.13      135.98      6.42 o 
  -3   0   1      658.27      682.56     15.09 o 
  -2   0   1        9.48       19.95      2.11 o 
  -1   0   1     2499.09     3464.05     57.54 o 
   0   0   1       21.49       -1.17      4.66 o 
   1   0   1     2731.38     2827.03     51.85 o 
   2   0   1      645.83      745.55     22.28 o 
   3   0   1      201.39      216.18     10.42 o 
   4   0   1      211.96      188.02      7.40 o 
   5   0   1      210.25      184.31      8.37 o 
   6   0   1        2.92       24.00      5.26 o 
   7   0   1      120.46      119.02     17.26 o 
  -7   1   1       10.03       27.14     13.88 o 
  -6   1   1       19.02       37.64      9.42 o 
  -5   1   1      534.72      488.49     14.50 o 
  -4   1   1       46.50       57.92      5.05 o 
  -3   1   1       25.01       57.59      2.94 o 
  -2   1   1        0.01        0.44      1.58 o 
  -1   1   1     2959.56     3360.67     48.32 o 
   0   1   1     3928.63     3896.91    100.91 o 
   1   1   1      625.11      501.06      9.44 o 
   2   1   1       53.68       56.38      3.58 o 
   3   1   1       98.72       76.35      4.55 o 
   4   1   1       19.18       21.66      3.44 o 
   5   1   1        1.78        9.25      3.85 o 
   6   1   1       23.26       21.47      6.88 o 
   7   1   1       56.53       60.69      6.67 o 
  -7   2   1       38.64       35.86      8.40 o 
  -6   2   1        2.47        6.20      5.32 o 
  -5   2   1       85.25       91.59     10.55 o 
  -4   2   1       53.82       68.13      3.53 o 
  -3   2   1     1200.74     1219.61     31.18 o 
  -2   2   1      484.18      512.54      9.45 o 
  -1   2   1     1034.83      999.33     15.60 o 
   0   2   1     2252.15     1956.29     33.55 o 
   1   2   1     7769.13     7702.38    109.51 o 
   2   2   1     1347.80     1309.21     31.20 o 
   3   2   1     1243.35     1253.36     23.40 o 
   4   2   1      153.76      127.05      6.44 o 
   5   2   1      100.16       90.68      6.55 o 
   6   2   1       40.93       48.27      5.97 o 
   7   2   1        0.66        8.85      4.92 o 
  -7   3   1      153.12      141.75     12.56 o 
  -6   3   1      112.68       91.13      9.85 o 
  -5   3   1       68.16       83.39      6.98 o 
  -4   3   1       26.29       44.05      3.49 o 
  -3   3   1      338.80      334.92      7.91 o 
  -2   3   1        0.87        3.00      2.02 o 
  -1   3   1      306.65      221.82     11.10 o 
   0   3   1        6.61       -0.64      2.24 o 
   1   3   1       39.82       33.24      3.95 o 
   2   3   1     4822.68     4652.43     67.98 o 
   3   3   1       60.05       41.56      3.07 o 
   4   3   1        0.55       -2.19      3.44 o 
   5   3   1       31.99       25.06      4.52 o 
   6   3   1        0.01       -2.71      4.18 o 
  -7   4   1       86.34       92.43     10.70 o 
  -6   4   1       74.68       60.84      8.57 o 
  -5   4   1      660.68      665.52     28.44 o 
  -4   4   1     1593.14     1527.42     26.08 o 
  -3   4   1       65.84       46.55      5.34 o 
  -2   4   1       27.64       32.12      2.85 o 
  -1   4   1        1.33        4.31      1.99 o 
   0   4   1      169.08      179.05      6.09 o 
   1   4   1       68.91       31.88      3.81 o 
   2   4   1       29.66       11.44      2.48 o 
   3   4   1      230.94      247.41      6.89 o 
   4   4   1        5.08        8.63      3.14 o 
   5   4   1       24.90       15.36      6.32 o 
   6   4   1       13.97       13.05      6.37 o 
  -7   5   1        0.18       12.34      7.12 o 
  -6   5   1        0.11        0.99      5.74 o 
  -5   5   1        3.15        4.40      5.45 o 
  -4   5   1     1043.86     1079.79     20.04 o 
  -3   5   1       78.33       91.85      4.53 o 
  -2   5   1       16.83       19.90      2.73 o 
  -1   5   1       49.89       34.35      6.19 o 
   0   5   1        3.75        3.58      3.22 o 
   1   5   1      445.57      437.21     11.25 o 
   2   5   1        1.18       -0.43      3.11 o 
   3   5   1      280.16      291.89      9.68 o 
   4   5   1        3.28       10.81      5.80 o 
   5   5   1       44.57       38.76      7.34 o 
   6   5   1       52.06       41.66      7.66 o 
  -7   6   1        9.01        6.55      7.18 o 
  -6   6   1        6.41        0.26      7.92 o 
  -5   6   1        8.33       14.08      7.13 o 
  -4   6   1      122.33      119.45      5.76 o 
  -3   6   1      551.15      496.16     12.09 o 
  -2   6   1       76.08       70.74      4.02 o 
  -1   6   1        9.49       10.96      3.56 o 
   0   6   1       89.24       69.92      5.09 o 
   1   6   1      246.93      186.86      7.50 o 
   2   6   1      185.04      151.44      7.07 o 
   3   6   1       56.14       59.61      5.90 o 
   4   6   1       40.71       46.83      7.62 o 
   5   6   1       65.90       38.04      7.80 o 
  -6   7   1       47.00       46.14     11.49 o 
  -5   7   1       36.10       30.44      6.98 o 
  -4   7   1      115.74      116.50      6.14 o 
  -3   7   1        0.17       -0.73      3.85 o 
  -2   7   1       57.59       49.94      5.35 o 
  -1   7   1      440.20      453.05     12.90 o 
   0   7   1      166.93      174.57     13.33 o 
   1   7   1       21.82       33.56      5.10 o 
   2   7   1        5.08        9.09      6.59 o 
   3   7   1       21.34       23.20      5.82 o 
   4   7   1       66.24       61.20      8.53 o 
   5   7   1        6.56        6.83      8.71 o 
  -6   8   1        2.92       -0.86      6.83 o 
  -5   8   1      213.45      232.97     14.00 o 
  -4   8   1       29.69       23.56     18.58 o 
  -3   8   1       84.54       67.26      6.59 o 
  -2   8   1        1.14       -0.95      4.46 o 
  -1   8   1      237.00      234.40      9.66 o 
   0   8   1      533.10      586.72     16.30 o 
   1   8   1      374.65      418.10     13.27 o 
   2   8   1       20.69       24.38      5.16 o 
   3   8   1       23.83       21.81      7.50 o 
   4   8   1       34.78       29.93     11.16 o 
  -5   9   1       12.13       26.43      6.39 o 
  -4   9   1        9.32       17.13      7.63 o 
  -3   9   1       77.01       74.36      7.05 o 
  -2   9   1        5.10       10.18      5.13 o 
  -1   9   1       22.61       41.50      5.98 o 
   0   9   1       30.77       48.79      6.38 o 
   1   9   1       17.72       25.57      6.17 o 
   2   9   1      286.37      302.20     16.58 o 
   3   9   1       10.30       19.79      7.98 o 
  -5  10   1        3.67       22.31      7.43 o 
  -4  10   1       68.59       74.58     13.59 o 
  -3  10   1       45.61       64.29      6.98 o 
  -2  10   1      119.17      108.51      8.01 o 
  -1  10   1        8.10       11.52      6.61 o 
   0  10   1       69.74       97.03      8.08 o 
   1  10   1        8.01        7.59      8.47 o 
   2  10   1      134.10      140.83      9.21 o 
  -3  11   1       58.14       77.73     13.02 o 
  -2  11   1        3.11        0.77      6.19 o 
  -1  11   1       38.75       60.23      6.98 o 
   0  11   1        3.52        7.28      5.55 o 
   1  11   1        2.12       13.50      5.45 o 
  -1 -11   2       17.60       48.93     15.77 o 
   0 -11   2       43.63       42.83      8.03 o 
   1 -11   2        2.32       -2.91      5.62 o 
   2 -11   2       41.96       48.12     12.17 o 
   3 -11   2       99.24      116.37     10.11 o 
  -2 -10   2       39.41       31.43      5.77 o 
  -1 -10   2      265.89      257.65     31.29 o 
   0 -10   2        3.47        9.44      8.94 o 
   1 -10   2        0.28       -2.23      5.58 o 
   2 -10   2        9.18       34.42      9.67 o 
   3 -10   2       18.43       34.30     11.65 o 
   4 -10   2       27.74       35.35     12.17 o 
  -3  -9   2       66.85       57.02     12.32 o 
  -2  -9   2        7.92       17.32      4.89 o 
  -1  -9   2       18.84       28.17      5.41 o 
   0  -9   2      524.34      542.48     21.74 o 
   1  -9   2      247.57      248.79     21.61 o 
   2  -9   2        0.16        0.40      5.27 o 
   3  -9   2       72.46       82.89      8.56 o 
   4  -9   2       13.53       11.88     14.26 o 
   5  -9   2      209.85      209.56     18.72 o 
  -4  -8   2        2.01       17.92      8.99 o 
  -3  -8   2       41.31       51.40      6.47 o 
  -2  -8   2        0.18        5.16      6.57 o 
  -1  -8   2      292.99      297.49     11.09 o 
   0  -8   2      350.90      371.48     12.00 o 
   1  -8   2       55.71       53.14      5.86 o 
   2  -8   2        5.45        3.08      4.94 o 
   3  -8   2      106.38       91.30     13.88 o 
   4  -8   2       13.66        5.25      4.53 o 
   5  -8   2       41.22       50.71      7.02 o 
   6  -8   2       76.96       93.10     12.48 o 
  -5  -7   2       28.66       21.94      7.56 o 
  -4  -7   2        3.24       -3.98      9.44 o 
  -3  -7   2      117.14      116.21      7.73 o 
  -2  -7   2       20.17       16.53      4.75 o 
  -1  -7   2      356.77      331.67     10.89 o 
   0  -7   2      332.27      293.76     10.02 o 
   1  -7   2        9.32        6.85      4.16 o 
   2  -7   2        0.26        3.50      3.61 o 
   3  -7   2        9.91       10.00      3.95 o 
   4  -7   2      156.33      153.90      7.11 o 
   5  -7   2        4.04        6.51      5.91 o 
   6  -7   2       11.50       17.77     12.52 o 
  -5  -6   2       23.75       36.60      7.44 o 
  -4  -6   2        6.58        6.53      6.95 o 
  -3  -6   2      259.96      241.38      9.60 o 
  -2  -6   2       13.22       19.08      4.15 o 
  -1  -6   2      336.64      377.42     10.94 o 
   0  -6   2     1449.98     1440.94     23.75 o 
   1  -6   2       35.87       26.71      3.48 o 
   2  -6   2       15.34       11.76      3.43 o 
   3  -6   2      397.57      400.02     10.12 o 
   4  -6   2       11.46       12.54      4.19 o 
   5  -6   2      177.19      196.29     10.39 o 
   6  -6   2       16.60       13.70      7.42 o 
   7  -6   2       10.33       22.08      8.69 o 
  -6  -5   2      189.75      155.20     12.07 o 
  -5  -5   2       62.68       46.32      7.71 o 
  -4  -5   2        2.24       -3.12      5.46 o 
  -3  -5   2       88.87      109.90      6.28 o 
  -2  -5   2        0.47       -1.51      2.01 o 
  -1  -5   2        1.59        4.51      2.91 o 
   0  -5   2        1.67       -1.18      2.68 o 
   1  -5   2      803.13      923.73     16.27 o 
   2  -5   2     1699.29     1841.51     29.46 o 
   3  -5   2       13.17       10.96      4.71 o 
   4  -5   2        0.21        4.17      3.52 o 
   5  -5   2       92.10      105.19      9.70 o 
   6  -5   2       68.94       82.24      8.05 o 
   7  -5   2       18.34       35.11      8.93 o 
  -6  -4   2        0.27       -4.92     12.57 o 
  -5  -4   2        0.31        3.10      3.59 o 
  -4  -4   2      347.02      368.59     11.65 o 
  -3  -4   2      328.67      283.35      7.88 o 
  -2  -4   2      504.51      414.76      9.04 o 
  -1  -4   2      102.21       47.05      3.19 o 
   0  -4   2        0.82       -0.41      2.20 o 
   1  -4   2        3.93        3.39      3.69 o 
   2  -4   2      370.68      407.98      9.04 o 
   3  -4   2     1590.28     1734.70     29.36 o 
   4  -4   2        5.78        4.35      3.42 o 
   5  -4   2       18.80       21.51      5.77 o 
   6  -4   2        3.85        5.49      5.42 o 
   7  -4   2       26.88       26.71      6.86 o 
  -7  -3   2        0.14        3.79      5.12 o 
  -6  -3   2       13.04       12.44      5.03 o 
  -5  -3   2        0.00       -1.42      7.88 o 
  -4  -3   2      115.00       98.68      5.87 o 
  -3  -3   2      104.44      102.06      4.65 o 
  -2  -3   2      189.61      176.65      5.84 o 
  -1  -3   2      486.23      440.31      8.35 o 
   0  -3   2      788.76      709.35     12.00 o 
   1  -3   2      442.20      407.30      8.08 o 
   2  -3   2      375.74      307.92      7.17 o 
   3  -3   2      545.17      585.58     14.48 o 
   4  -3   2       50.08       44.26      5.97 o 
   5  -3   2       10.76        9.28      5.11 o 
   6  -3   2        8.20       14.56      5.81 o 
   7  -3   2      131.23      122.66      9.49 o 
  -7  -2   2        5.34        1.14      5.49 o 
  -6  -2   2       18.22        5.56      4.44 o 
  -5  -2   2      289.62      338.63     14.89 o 
  -4  -2   2      124.42      105.93      5.79 o 
  -3  -2   2     1095.24     1198.14     20.16 o 
  -2  -2   2      982.94      988.85     16.33 o 
  -1  -2   2       50.12       51.01      2.48 o 
   0  -2   2      113.37       85.25      3.06 o 
   1  -2   2    12580.18    13370.60    188.76 o 
   2  -2   2      117.42      115.00      4.29 o 
   3  -2   2       46.64       38.11      3.52 o 
   4  -2   2       20.06        7.51      4.20 o 
   5  -2   2       75.09       60.28      7.55 o 
   6  -2   2      531.24      527.77     16.88 o 
   7  -2   2        0.03       11.52      6.15 o 
  -7  -1   2        2.50       -3.73      6.85 o 
  -6  -1   2       34.79       46.43      5.50 o 
  -5  -1   2      344.59      297.98     10.76 o 
  -4  -1   2      753.94      825.59     33.01 o 
  -3  -1   2      332.21      315.79      7.20 o 
  -2  -1   2       16.67        3.37      1.62 o 
  -1  -1   2     3022.52     3295.67     47.58 o 
   0  -1   2     2158.76     2362.82     39.43 o 
   1  -1   2      516.34      553.19      9.33 o 
   2  -1   2        0.71        0.93      2.06 o 
   3  -1   2      214.34      267.59      8.29 o 
   4  -1   2        1.20        1.70      4.28 o 
   5  -1   2       53.39       57.65      5.53 o 
   6  -1   2      312.38      282.68     12.19 o 
   7  -1   2      200.12      176.89     15.96 o 
  -7   0   2        4.42        6.88      7.52 o 
  -6   0   2       11.31        6.09      4.87 o 
  -5   0   2      350.52      365.11     16.27 o 
  -4   0   2       67.64       59.55      3.26 o 
  -3   0   2        0.09        0.75      1.74 o 
  -2   0   2        1.37        1.39      2.91 o 
  -1   0   2      816.56      980.25     15.10 o 
   0   0   2     3211.68     3806.84     54.40 o 
   1   0   2       21.22       12.59      2.63 o 
   2   0   2        1.90        0.84      3.19 o 
   3   0   2       49.84       45.37      3.95 o 
   4   0   2        9.03        7.40      3.12 o 
   5   0   2      119.43      113.47      6.96 o 
   6   0   2        7.13       21.76      7.79 o 
   7   0   2        5.72        2.28      4.55 o 
  -7   1   2       28.36       38.69     10.08 o 
  -6   1   2      372.01      357.23     16.69 o 
  -5   1   2      109.52      123.79      7.54 o 
  -4   1   2        9.29        5.04      2.13 o 
  -3   1   2     1373.23     1307.08     31.37 o 
  -2   1   2      181.03      220.64      5.23 o 
  -1   1   2        6.38        9.18      3.73 o 
   0   1   2     2628.54     3217.97     46.32 o 
   1   1   2     6899.07     7351.50    104.41 o 
   2   1   2        0.25        0.66      1.90 o 
   3   1   2        5.59        2.26      3.16 o 
   4   1   2       13.59        8.74      3.05 o 
   5   1   2      125.02      108.45     10.04 o 
   6   1   2       13.86       21.02      5.18 o 
   7   1   2        0.67        5.91      4.80 o 
  -7   2   2        1.13       -4.20     14.89 o 
  -6   2   2        0.21        0.09      9.72 o 
  -5   2   2      267.63      261.27     10.38 o 
  -4   2   2       26.50       19.01      3.66 o 
  -3   2   2       53.05       26.11      2.65 o 
  -2   2   2       88.09      112.48      3.61 o 
  -1   2   2     1770.70     2043.39     30.28 o 
   0   2   2      875.98      902.93     14.61 o 
   1   2   2     2545.03     2404.04     35.57 o 
   2   2   2     5111.10     5167.40     74.95 o 
   3   2   2     1353.69     1162.22     44.08 o 
   4   2   2       59.23       71.13      6.93 o 
   5   2   2       99.24       76.91      6.26 o 
   6   2   2       97.13      113.25      7.82 o 
   7   2   2       99.15       94.42      7.86 o 
  -7   3   2       38.16       55.97      8.99 o 
  -6   3   2      141.81      153.17     23.30 o 
  -5   3   2      157.40      155.32      8.42 o 
  -4   3   2      768.76      724.03     14.29 o 
  -3   3   2      156.72      162.36      5.22 o 
  -2   3   2       38.20       56.57      3.99 o 
  -1   3   2      606.13      620.21     14.15 o 
   0   3   2        0.50        0.71      1.73 o 
   1   3   2     1081.77     1021.88     21.74 o 
   2   3   2        3.15        8.27      3.06 o 
   3   3   2      411.28      409.87     11.23 o 
   4   3   2       55.61       48.06      4.60 o 
   5   3   2       12.05        6.26      4.22 o 
   6   3   2       33.69       30.10      5.02 o 
  -7   4   2        0.36       -6.87     18.76 o 
  -6   4   2        6.18       -1.53      6.34 o 
  -5   4   2      290.96      284.81     20.51 o 
  -4   4   2      290.37      287.20     10.08 o 
  -3   4   2     1026.60     1073.73     18.75 o 
  -2   4   2      143.48      119.53      5.37 o 
  -1   4   2     1098.53     1119.07     18.34 o 
   0   4   2       14.00       17.30      3.00 o 
   1   4   2     2080.14     2331.79     49.42 o 
   2   4   2       65.30       99.57      6.44 o 
   3   4   2      319.47      294.99      8.82 o 
   4   4   2       15.32       31.69      3.87 o 
   5   4   2       71.18       68.15      8.08 o 
   6   4   2       15.28       13.52     10.04 o 
  -7   5   2       47.39       56.20      9.83 o 
  -6   5   2        5.45       -1.39      5.41 o 
  -5   5   2      333.12      371.88     16.99 o 
  -4   5   2      120.38      100.53      5.93 o 
  -3   5   2      350.29      294.23      7.79 o 
  -2   5   2       35.74       64.00      3.64 o 
  -1   5   2     1292.98     1402.76     22.93 o 
   0   5   2        8.56        6.38      3.34 o 
   1   5   2      864.50      747.71     24.05 o 
   2   5   2       97.36       67.00      5.02 o 
   3   5   2       89.04       82.72      5.65 o 
   4   5   2        3.54        0.64      5.62 o 
   5   5   2        0.47        4.79      5.67 o 
   6   5   2       43.69       30.86      7.35 o 
  -7   6   2        0.04       -5.60     18.80 o 
  -6   6   2       12.19       12.53      6.39 o 
  -5   6   2      240.48      224.00     25.11 o 
  -4   6   2      418.61      417.85     12.69 o 
  -3   6   2       79.14       77.16      4.42 o 
  -2   6   2      108.17      110.09      5.93 o 
  -1   6   2      368.19      346.19      8.16 o 
   0   6   2       56.06       56.67      7.99 o 
   1   6   2        3.59       -3.38      3.06 o 
   2   6   2      619.46      634.74     21.13 o 
   3   6   2       24.76       31.57      5.06 o 
   4   6   2      141.22      144.96     10.56 o 
   5   6   2       18.14       11.30      6.35 o 
  -6   7   2        1.58       -4.39      6.57 o 
  -5   7   2       41.67       44.55      5.05 o 
  -4   7   2       19.48       22.99      4.48 o 
  -3   7   2       91.65       90.35      4.99 o 
  -2   7   2        5.41        1.80      6.11 o 
  -1   7   2       56.41       42.43      4.89 o 
   0   7   2      200.54      231.28     11.40 o 
   1   7   2      259.70      318.27     10.72 o 
   2   7   2      108.79       88.78      7.07 o 
   3   7   2       38.47       22.39      9.36 o 
   4   7   2      291.94      268.21     14.43 o 
   5   7   2       75.73       49.73      8.36 o 
  -6   8   2        1.98       -9.69      6.52 o 
  -5   8   2      156.66      163.45      8.89 o 
  -4   8   2      107.79       86.57      9.38 o 
  -3   8   2        5.65        8.37      4.74 o 
  -2   8   2      343.62      302.57     11.14 o 
  -1   8   2      168.79      182.31      8.89 o 
   0   8   2        4.31       15.79      4.89 o 
   1   8   2       47.85       44.75      9.51 o 
   2   8   2       13.79       13.74      6.82 o 
   3   8   2       54.40       56.83      8.88 o 
   4   8   2        2.00        1.06      6.60 o 
  -5   9   2        0.16       10.69     10.39 o 
  -4   9   2       67.40       66.95     14.51 o 
  -3   9   2      131.89      138.40     11.61 o 
  -2   9   2      159.56      152.46      8.64 o 
  -1   9   2      177.00      181.87      9.25 o 
   0   9   2        1.78        2.96      4.55 o 
   1   9   2       55.15       67.34      6.75 o 
   2   9   2       24.78       38.01     14.48 o 
   3   9   2       70.11       98.35     10.85 o 
  -5  10   2        0.77       15.39      7.22 o 
  -4  10   2        0.71        4.78      7.42 o 
  -3  10   2       29.16       48.01      9.37 o 
  -2  10   2       20.73       22.50      7.97 o 
  -1  10   2       13.02       24.11      5.51 o 
   0  10   2        3.72        6.46      5.25 o 
   1  10   2       53.34       55.22      6.80 o 
   2  10   2        5.20        3.58      9.30 o 
  -3  11   2       61.85       60.48      9.58 o 
  -2  11   2       35.09       37.30      8.36 o 
  -1  11   2       17.11       30.55      6.02 o 
   0  11   2        8.31       14.28      5.41 o 
   1  11   2       68.06       80.26     10.25 o 
  -1 -11   3       21.88       71.95     15.83 o 
   0 -11   3       19.09       22.49     19.08 o 
   1 -11   3        0.47        9.68      8.07 o 
   2 -11   3       12.92        2.75      5.80 o 
   3 -11   3        7.19        9.34      5.83 o 
  -2 -10   3       39.25       31.23     10.83 o 
  -1 -10   3       56.36       76.11      9.27 o 
   0 -10   3       41.72       53.45      7.98 o 
   1 -10   3      227.32      265.65     14.17 o 
   2 -10   3       82.14       83.92      9.03 o 
   3 -10   3       59.96       53.91      8.21 o 
   4 -10   3        0.08       21.20     14.19 o 
  -3  -9   3       13.02       23.89      5.96 o 
  -2  -9   3       15.49       13.76      8.73 o 
  -1  -9   3      128.56      137.15     12.06 o 
   0  -9   3      642.64      652.27     28.16 o 
   1  -9   3        5.10        3.16      5.23 o 
   2  -9   3        2.24        5.42      9.81 o 
   3  -9   3      165.11      154.34     17.44 o 
   4  -9   3        2.54       16.31      8.68 o 
   5  -9   3        1.97        6.13      9.09 o 
  -4  -8   3       33.69       29.37      8.82 o 
  -3  -8   3        6.24       15.06      5.45 o 
  -2  -8   3        5.08        7.87      4.97 o 
  -1  -8   3      116.90      124.62      8.05 o 
   0  -8   3     1049.46     1000.58     23.00 o 
   1  -8   3      371.19      378.85     15.55 o 
   2  -8   3        0.78       -1.04     10.16 o 
   3  -8   3      273.29      296.38     14.27 o 
   4  -8   3        0.28        6.06      4.76 o 
   5  -8   3       45.19       60.74      8.08 o 
   6  -8   3        1.14        7.28      8.28 o 
  -5  -7   3        0.31        5.37      8.80 o 
  -4  -7   3       90.14       86.83     10.07 o 
  -3  -7   3      214.33      231.44     16.77 o 
  -2  -7   3       45.33       50.41      5.91 o 
  -1  -7   3       53.86       61.38      5.49 o 
   0  -7   3       30.66       38.09      4.59 o 
   1  -7   3      422.59      390.93     11.71 o 
   2  -7   3       93.84       90.22      5.32 o 
   3  -7   3       70.49       67.61      5.98 o 
   4  -7   3       10.71        6.07      5.08 o 
   5  -7   3      104.63      133.26     10.36 o 
   6  -7   3        0.18       16.95      7.12 o 
  -5  -6   3      159.28      184.87     12.17 o 
  -4  -6   3       48.04       49.35      7.64 o 
  -3  -6   3      113.31      101.75      6.83 o 
  -2  -6   3       25.08       26.35      4.21 o 
  -1  -6   3      585.58      634.12     15.29 o 
   0  -6   3        4.45        5.54      2.98 o 
   1  -6   3       17.19       11.07      3.12 o 
   2  -6   3      264.40      238.40      7.46 o 
   3  -6   3      165.94      187.85      7.10 o 
   4  -6   3       45.21       35.99      4.95 o 
   5  -6   3       19.48       22.23      7.56 o 
   6  -6   3       26.21       35.94      7.51 o 
   7  -6   3       55.18       61.19     12.16 o 
  -6  -5   3        5.20       16.30      8.76 o 
  -5  -5   3      107.58      127.09     10.45 o 
  -4  -5   3      133.71      112.53      9.04 o 
  -3  -5   3        5.95       10.43      2.92 o 
  -2  -5   3        1.89        0.19      2.31 o 
  -1  -5   3      543.57      460.33      9.91 o 
   0  -5   3      430.28      384.83      8.60 o 
   1  -5   3        0.67        2.48      3.15 o 
   2  -5   3       96.90      112.50      5.22 o 
   3  -5   3        4.66        6.79      3.72 o 
   4  -5   3        2.24        8.29      4.92 o 
   5  -5   3      248.13      239.81     11.19 o 
   6  -5   3       24.18       21.01      6.61 o 
   7  -5   3       99.04      102.65     11.92 o 
  -6  -4   3       53.56       49.65      8.23 o 
  -5  -4   3       56.10       56.25      8.50 o 
  -4  -4   3      167.17      158.98      7.63 o 
  -3  -4   3      172.74      169.01      6.00 o 
  -2  -4   3       12.04        1.88      2.14 o 
  -1  -4   3       31.85       20.10      3.71 o 
   0  -4   3      357.73      346.55      7.59 o 
   1  -4   3     1812.04     1939.94     29.99 o 
   2  -4   3       98.45       97.08      4.93 o 
   3  -4   3       76.75       59.62      4.88 o 
   4  -4   3       56.94       54.11      7.09 o 
   5  -4   3       84.87       69.96      7.34 o 
   6  -4   3        1.37        4.26      5.88 o 
   7  -4   3        0.64       -7.14      5.69 o 
  -6  -3   3        4.48        1.43      4.52 o 
  -5  -3   3       10.02       21.29      5.09 o 
  -4  -3   3      109.60      118.01      8.27 o 
  -3  -3   3      420.29      416.52      8.50 o 
  -2  -3   3       36.85       41.82      2.82 o 
  -1  -3   3       70.72       67.34      3.14 o 
   0  -3   3        2.19        5.97      2.05 o 
   1  -3   3     2495.64     2559.01     52.06 o 
   2  -3   3     6135.87     6636.26     95.70 o 
   3  -3   3     1310.09     1363.48     22.91 o 
   4  -3   3       58.53       61.38      6.02 o 
   5  -3   3        0.00        2.45      9.55 o 
   6  -3   3      146.99      168.23     12.89 o 
   7  -3   3       10.54       24.78      6.47 o 
  -7  -2   3        4.55       43.06     15.98 o 
  -6  -2   3        2.57        2.89      4.16 o 
  -5  -2   3      217.17      205.60     11.40 o 
  -4  -2   3      169.35      144.48      5.44 o 
  -3  -2   3      246.11      266.85      6.88 o 
  -2  -2   3        4.92        6.83      1.81 o 
  -1  -2   3      549.83      573.46     10.96 o 
   0  -2   3      428.48      467.47      8.24 o 
   1  -2   3       46.46       45.30      5.16 o 
   2  -2   3     1299.06     1356.84     21.73 o 
   3  -2   3        6.60        3.21      3.38 o 
   4  -2   3      395.51      347.11     11.49 o 
   5  -2   3      184.87      186.56     13.78 o 
   6  -2   3       38.04       24.90      6.53 o 
   7  -2   3        0.00       12.90      6.39 o 
  -7  -1   3        0.03       -2.55      6.24 o 
  -6  -1   3       13.68       18.29     12.65 o 
  -5  -1   3      122.84      184.50     12.56 o 
  -4  -1   3     1545.95     1571.27     26.25 o 
  -3  -1   3      375.18      384.90     10.19 o 
  -2  -1   3       73.94       41.60      2.35 o 
  -1  -1   3       68.01       52.07      3.14 o 
   0  -1   3      926.05      905.36     16.59 o 
   1  -1   3     3859.39     4149.03     59.80 o 
   2  -1   3      147.07      144.35      4.04 o 
   3  -1   3      163.24      142.96      8.85 o 
   4  -1   3       76.41       88.68      5.50 o 
   5  -1   3      900.26      918.18     22.02 o 
   6  -1   3        0.85       -2.97      4.31 o 
   7  -1   3        0.10       16.21     11.13 o 
  -7   0   3      120.64      101.67     10.89 o 
  -6   0   3       21.04       34.61      6.85 o 
  -5   0   3      230.26      248.97     12.14 o 
  -4   0   3      391.39      415.38      9.66 o 
  -3   0   3      418.92      517.88     10.50 o 
  -2   0   3        0.04        5.38      1.86 o 
  -1   0   3     5645.65     7103.85    101.09 o 
   0   0   3      414.45      592.98      9.82 o 
   1   0   3     4493.44     4895.12     70.18 o 
   2   0   3      321.19      290.13      6.21 o 
   3   0   3       27.37       26.90      3.80 o 
   4   0   3       10.40        4.48      3.40 o 
   5   0   3      142.58      157.52      8.05 o 
   6   0   3       49.21       55.49      6.05 o 
   7   0   3        2.22       -4.05      5.85 o 
  -7   1   3        0.56        5.99      8.87 o 
  -6   1   3        4.29        1.36      5.49 o 
  -5   1   3       12.53        5.16      4.25 o 
  -4   1   3        4.71        8.13      2.23 o 
  -3   1   3       41.81       89.25      3.76 o 
  -2   1   3      249.19      255.86      7.03 o 
  -1   1   3    14253.98    16487.38    267.04 o 
   0   1   3     3209.98     3524.16     50.95 o 
   1   1   3     1918.52     2075.57     31.01 o 
   2   1   3       12.40       10.86      2.47 o 
   3   1   3     1127.77     1002.79     26.67 o 
   4   1   3      175.69      162.78      7.31 o 
   5   1   3       71.21       53.73      7.14 o 
   6   1   3       16.02       19.24      5.24 o 
   7   1   3       28.40       30.63      5.71 o 
  -7   2   3      133.23      117.01     11.53 o 
  -6   2   3        4.78       -2.41      7.87 o 
  -5   2   3       21.24       19.76      5.70 o 
  -4   2   3       88.15       71.04      3.86 o 
  -3   2   3      318.40      278.84      6.90 o 
  -2   2   3      110.97      105.52      3.53 o 
  -1   2   3     1685.68     1942.46     29.06 o 
   0   2   3     1474.15     1518.38     29.93 o 
   1   2   3      235.93      226.34      5.42 o 
   2   2   3       59.97       28.32      5.43 o 
   3   2   3        6.94       25.63      2.63 o 
   4   2   3        0.05       -4.14      3.27 o 
   5   2   3       10.16       10.19      4.47 o 
   6   2   3       19.07       27.50      5.15 o 
   7   2   3       24.22       32.72     13.51 o 
  -7   3   3      289.82      298.33     16.83 o 
  -6   3   3        0.36        1.16      7.43 o 
  -5   3   3        2.68       -1.34      5.24 o 
  -4   3   3        5.10        5.40      4.90 o 
  -3   3   3      640.42      704.01     18.05 o 
  -2   3   3      845.61      822.11     16.43 o 
  -1   3   3      507.94      542.91     14.91 o 
   0   3   3        6.48       24.31      2.32 o 
   1   3   3     2722.96     2673.67     40.03 o 
   2   3   3     6380.90     6782.94     98.10 o 
   3   3   3      142.37      139.71      4.96 o 
   4   3   3        0.17        1.66      3.29 o 
   5   3   3       35.13       36.02      5.06 o 
   6   3   3        8.52       12.09      3.94 o 
  -7   4   3       20.70       12.56      6.89 o 
  -6   4   3       82.80       74.06      9.11 o 
  -5   4   3        0.00        8.88      6.05 o 
  -4   4   3      333.51      327.64     10.35 o 
  -3   4   3        6.17       13.62      2.40 o 
  -2   4   3       11.26        1.41      2.20 o 
  -1   4   3       49.32       81.52      3.51 o 
   0   4   3       36.98       41.86      3.32 o 
   1   4   3        8.29        1.53      2.65 o 
   2   4   3      561.05      496.59     10.30 o 
   3   4   3      428.41      394.04      9.20 o 
   4   4   3       19.60       15.30      5.88 o 
   5   4   3        3.64        3.70      5.72 o 
   6   4   3        0.35        7.75     10.97 o 
  -7   5   3        0.41       -2.00     12.59 o 
  -6   5   3       18.81       19.73      6.36 o 
  -5   5   3      699.79      653.71     23.13 o 
  -4   5   3      996.25      951.08     26.07 o 
  -3   5   3      599.13      530.87     11.37 o 
  -2   5   3        5.55        0.39      3.17 o 
  -1   5   3       15.76       13.04      2.23 o 
   0   5   3       14.26        9.64      3.88 o 
   1   5   3       63.52       57.66      4.77 o 
   2   5   3       56.65       52.98      6.62 o 
   3   5   3        2.39        6.60      3.87 o 
   4   5   3       52.46       65.26      7.72 o 
   5   5   3       31.02       36.60      7.10 o 
   6   5   3        7.08       18.68      7.26 o 
  -7   6   3       11.40       -0.35     13.16 o 
  -6   6   3        6.97        9.07      6.32 o 
  -5   6   3       20.12       31.59      4.72 o 
  -4   6   3     1119.30     1108.96     26.16 o 
  -3   6   3      517.82      508.20     11.46 o 
  -2   6   3       21.54       18.77      2.56 o 
  -1   6   3       10.78        5.64      3.35 o 
   0   6   3       20.31        9.86      3.43 o 
   1   6   3      171.19      164.45      7.10 o 
   2   6   3      966.99      856.89     19.79 o 
   3   6   3       23.65       18.95      6.78 o 
   4   6   3       30.31       16.95      6.60 o 
   5   6   3      115.15       91.16      9.32 o 
  -6   7   3        0.37        4.93      8.35 o 
  -5   7   3       45.21       52.37      8.23 o 
  -4   7   3      601.17      582.53     20.36 o 
  -3   7   3       11.15        4.58      3.46 o 
  -2   7   3      298.00      273.12      9.94 o 
  -1   7   3      263.43      227.95      8.98 o 
   0   7   3       70.86       74.15      5.74 o 
   1   7   3       13.29        8.01      4.11 o 
   2   7   3        0.39       -4.82      4.85 o 
   3   7   3      157.71      149.94     11.18 o 
   4   7   3        3.79        3.55      6.29 o 
   5   7   3       10.95       14.35      6.64 o 
  -6   8   3        9.60       12.29     10.39 o 
  -5   8   3        3.11       14.57      6.38 o 
  -4   8   3       25.61       30.03      7.29 o 
  -3   8   3      230.93      204.57     12.70 o 
  -2   8   3       11.21       17.42      4.64 o 
  -1   8   3      542.58      479.05     14.13 o 
   0   8   3       22.47       21.20      5.01 o 
   1   8   3      357.28      340.40     11.89 o 
   2   8   3      104.17       92.04      7.66 o 
   3   8   3       99.12      125.02     11.14 o 
   4   8   3      170.17      211.64     13.57 o 
  -5   9   3       81.40       88.48      9.67 o 
  -4   9   3       17.64       18.24     10.04 o 
  -3   9   3       32.14       48.47      8.74 o 
  -2   9   3       79.21      100.89      7.53 o 
  -1   9   3        3.46        6.32      4.94 o 
   0   9   3       21.92       24.75      5.35 o 
   1   9   3        0.32       -4.49      4.54 o 
   2   9   3      204.38      206.55     10.55 o 
   3   9   3        3.63       14.64      7.45 o 
  -4  10   3        7.07       20.17      8.18 o 
  -3  10   3      130.43      133.37     11.70 o 
  -2  10   3      234.39      204.60     13.28 o 
  -1  10   3        1.33        2.42      4.96 o 
   0  10   3        0.04        1.59      5.05 o 
   1  10   3       59.94       76.17      7.42 o 
   2  10   3      144.02      129.06     10.63 o 
  -3  11   3       61.66       73.22     10.31 o 
  -2  11   3      128.40      118.31     10.93 o 
  -1  11   3       36.73       50.28      6.70 o 
   0  11   3       76.18       96.83      8.15 o 
   1  11   3        0.69       -4.95      8.73 o 
  -1 -11   4        6.58       15.46      6.81 o 
   0 -11   4       22.15       30.72      7.42 o 
   1 -11   4       95.74      105.72     10.19 o 
   2 -11   4      127.45      164.53     12.12 o 
   3 -11   4       59.87       67.85      8.80 o 
  -2 -10   4        3.78        4.44      7.09 o 
  -1 -10   4       38.82       46.73      8.05 o 
   0 -10   4       19.03       17.77      6.70 o 
   1 -10   4       88.74      114.92     10.09 o 
   2 -10   4        1.33        0.75      5.97 o 
   3 -10   4       92.51      130.83     20.59 o 
   4 -10   4        4.74        2.61      6.32 o 
  -3  -9   4       69.17       68.17     16.16 o 
  -2  -9   4       11.15       16.34      8.04 o 
  -1  -9   4       37.72       41.96     15.55 o 
   0  -9   4      100.29       95.67      9.43 o 
   1  -9   4       69.86       55.09      8.02 o 
   2  -9   4        1.62        7.33     12.39 o 
   3  -9   4       29.88       63.26     21.88 o 
   4  -9   4        2.56        4.25     16.03 o 
   5  -9   4      113.65      158.38     17.21 o 
  -4  -8   4       21.07       14.78      7.16 o 
  -3  -8   4       29.71       38.49      5.94 o 
  -2  -8   4        3.60        0.78      4.98 o 
  -1  -8   4      135.62      151.28     14.54 o 
   0  -8   4       41.04       43.88     11.13 o 
   1  -8   4       98.18       91.72      8.85 o 
   2  -8   4       50.36       47.03      7.51 o 
   3  -8   4       29.45       27.77      7.22 o 
   4  -8   4        1.19        8.33      5.13 o 
   5  -8   4       16.26        9.92      6.50 o 
   6  -8   4       47.42       61.12     10.32 o 
  -5  -7   4      103.35      112.60     10.55 o 
  -4  -7   4        6.20       15.54     19.66 o 
  -3  -7   4       68.15       53.06      6.30 o 
  -2  -7   4        0.08       -1.72      4.19 o 
  -1  -7   4      261.70      272.12      9.74 o 
   0  -7   4      308.28      329.09     10.45 o 
   1  -7   4      180.05      199.60      8.22 o 
   2  -7   4       89.12       77.37      6.18 o 
   3  -7   4      205.03      195.75      8.84 o 
   4  -7   4       16.37       16.41      5.45 o 
   5  -7   4       35.65       30.20      7.12 o 
   6  -7   4       30.27       31.24      7.72 o 
  -5  -6   4       45.50       48.75      8.28 o 
  -4  -6   4       40.69       41.64      7.25 o 
  -3  -6   4       11.59        9.17      4.61 o 
  -2  -6   4       14.47       18.16      4.17 o 
  -1  -6   4      393.40      363.42      9.07 o 
   0  -6   4      826.55      744.09     12.52 o 
   1  -6   4      129.31       96.84      4.85 o 
   2  -6   4      703.44      628.71     15.36 o 
   3  -6   4       46.78       56.30      5.59 o 
   4  -6   4        0.75       16.61     12.04 o 
   5  -6   4        0.01       12.42      6.93 o 
   6  -6   4        2.90        7.08      6.50 o 
  -6  -5   4      215.47      226.48     14.28 o 
  -5  -5   4        7.08       -5.30     12.19 o 
  -4  -5   4      366.62      344.63     18.32 o 
  -3  -5   4       33.44       45.34      3.97 o 
  -2  -5   4      111.66      129.48      5.49 o 
  -1  -5   4      144.04      112.98      4.94 o 
   0  -5   4       31.10       37.94      3.42 o 
   1  -5   4      183.19      199.21      6.06 o 
   2  -5   4        4.66        7.74      3.78 o 
   3  -5   4       59.19       62.01      5.42 o 
   4  -5   4        0.02        9.18      4.05 o 
   5  -5   4      108.75       95.17      9.51 o 
   6  -5   4      138.60      123.03     10.64 o 
   7  -5   4       13.90       15.32      9.30 o 
  -6  -4   4       58.18       90.35      9.64 o 
  -5  -4   4      332.06      322.18     12.15 o 
  -4  -4   4      156.11      176.38      8.10 o 
  -3  -4   4       69.59       54.92      3.83 o 
  -2  -4   4        3.07        5.76      2.14 o 
  -1  -4   4     2953.54     3258.86     48.76 o 
   0  -4   4      192.75      167.86      5.13 o 
   1  -4   4       84.72       79.67      4.06 o 
   2  -4   4     1107.42     1150.06     20.52 o 
   3  -4   4      423.77      414.03     12.19 o 
   4  -4   4       66.61       56.69      7.07 o 
   5  -4   4       14.66       11.85      6.12 o 
   6  -4   4        1.25       -1.29      6.22 o 
   7  -4   4       95.22       93.98     10.54 o 
  -6  -3   4        0.19       -3.62      5.18 o 
  -5  -3   4       53.13       54.19      5.84 o 
  -4  -3   4      305.66      246.71      9.87 o 
  -3  -3   4      988.76     1002.40     17.86 o 
  -2  -3   4      152.50      140.59      5.99 o 
  -1  -3   4      269.68      299.92      6.76 o 
   0  -3   4      258.94      290.74      6.21 o 
   1  -3   4     2183.65     2180.76     38.40 o 
   2  -3   4       12.42       41.52      3.95 o 
   3  -3   4      852.50      892.50     16.37 o 
   4  -3   4        5.19        7.07      5.11 o 
   5  -3   4      112.99      123.24      8.60 o 
   6  -3   4       33.79       24.44     11.18 o 
   7  -3   4       19.65       22.39      6.41 o 
  -7  -2   4       41.63       52.39     11.27 o 
  -6  -2   4        1.60       39.37     14.16 o 
  -5  -2   4        0.01        9.71      4.16 o 
  -4  -2   4        5.95       17.26      3.07 o 
  -3  -2   4      827.13      816.10     15.18 o 
  -2  -2   4        1.13        5.74      1.88 o 
  -1  -2   4      218.20      238.06      5.55 o 
   0  -2   4      487.77      528.41     11.34 o 
   1  -2   4     1193.62     1297.81     23.83 o 
   2  -2   4     2041.38     2257.57     34.47 o 
   3  -2   4       44.97       44.15      3.37 o 
   4  -2   4       64.57       58.74      5.36 o 
   5  -2   4        0.11        8.59      5.80 o 
   6  -2   4       31.21       19.42      6.35 o 
   7  -2   4        0.06        2.97      8.00 o 
  -7  -1   4        0.66       -6.88      6.29 o 
  -6  -1   4        5.56       12.14      6.24 o 
  -5  -1   4      713.11      797.68     20.33 o 
  -4  -1   4       12.77       13.22      2.89 o 
  -3  -1   4      148.11      143.89      4.87 o 
  -2  -1   4       49.15       79.72      3.93 o 
  -1  -1   4     1382.71     1535.60     23.62 o 
   0  -1   4     2370.50     2683.22     39.42 o 
   1  -1   4     2939.54     3377.73     61.48 o 
   2  -1   4       32.07       41.29      2.59 o 
   3  -1   4      818.27      832.21     23.04 o 
   4  -1   4       83.76       81.28      6.71 o 
   5  -1   4        1.68        6.78      4.51 o 
   6  -1   4        8.77       10.42      5.53 o 
   7  -1   4      125.20      155.60     22.95 o 
  -7   0   4       60.27       63.35     28.04 o 
  -6   0   4        0.07        9.85      8.39 o 
  -5   0   4        0.42       -3.67     10.61 o 
  -4   0   4      399.04      398.29      9.54 o 
  -3   0   4       18.94       43.26      3.11 o 
  -2   0   4      159.18      128.33      5.08 o 
  -1   0   4       85.07      115.63      3.33 o 
   0   0   4      484.40      710.95     11.99 o 
   1   0   4      148.16      169.27      4.40 o 
   2   0   4       33.51       29.05      2.43 o 
   3   0   4      714.75      669.46     15.46 o 
   4   0   4      836.97      795.92     31.78 o 
   5   0   4        4.33        7.40      4.49 o 
   6   0   4        3.02        2.80      5.38 o 
   7   0   4       22.18       31.23      5.95 o 
  -7   1   4       22.77       17.07      7.13 o 
  -6   1   4       16.96       20.86      6.49 o 
  -5   1   4        8.39       16.99      5.86 o 
  -4   1   4        2.31       -1.38      2.07 o 
  -3   1   4     2775.98     3134.81     49.00 o 
  -2   1   4     2604.86     3451.17     93.15 o 
  -1   1   4      252.23      247.62      6.70 o 
   0   1   4      595.45      661.26     11.46 o 
   1   1   4     4464.33     4529.19     65.56 o 
   2   1   4       12.71        9.01      2.21 o 
   3   1   4      125.80      106.96      9.45 o 
   4   1   4      228.16      225.98      8.82 o 
   5   1   4      107.23      115.14      7.34 o 
   6   1   4       91.66      107.11      7.88 o 
   7   1   4        5.91        7.66      5.43 o 
  -7   2   4        0.01       -5.05      6.33 o 
  -6   2   4      153.47      179.44     12.84 o 
  -5   2   4        0.02       -6.75      4.50 o 
  -4   2   4       25.31       28.23      2.86 o 
  -3   2   4        0.27        9.20      2.37 o 
  -2   2   4     3898.24     4543.90     76.79 o 
  -1   2   4      567.18      518.95     11.30 o 
   0   2   4      436.19      490.57      9.33 o 
   1   2   4      274.35      226.61      5.72 o 
   2   2   4      406.39      460.64     10.15 o 
   3   2   4      648.20      657.41     12.78 o 
   4   2   4       50.88       53.34      8.00 o 
   5   2   4       48.77       51.18      5.80 o 
   6   2   4       10.53        9.71      5.26 o 
  -7   3   4       13.48       13.43      7.18 o 
  -6   3   4        0.20       -0.01     12.97 o 
  -5   3   4       13.36       22.96      6.48 o 
  -4   3   4       11.95       13.66      3.73 o 
  -3   3   4      359.26      339.93     15.49 o 
  -2   3   4       19.69        3.54      2.16 o 
  -1   3   4     1668.66     1967.78     30.14 o 
   0   3   4       87.38       44.37      6.28 o 
   1   3   4      221.90      162.28      7.58 o 
   2   3   4     2701.31     2650.94     40.59 o 
   3   3   4       53.80       55.74      5.01 o 
   4   3   4       33.54       22.88      4.39 o 
   5   3   4        0.16       -0.15      3.87 o 
   6   3   4       51.65       46.38      8.16 o 
  -7   4   4        0.91      -11.97     16.65 o 
  -6   4   4        0.56        2.57      8.82 o 
  -5   4   4       40.36       32.58      7.26 o 
  -4   4   4      174.59      161.57      7.34 o 
  -3   4   4      530.31      554.66     13.82 o 
  -2   4   4       66.59       48.98      4.96 o 
  -1   4   4      192.43      165.44      5.30 o 
   0   4   4      280.56      235.92     11.09 o 
   1   4   4      990.27     1035.80     17.84 o 
   2   4   4       65.18       62.74      3.76 o 
   3   4   4      121.69      110.03      5.94 o 
   4   4   4        0.82       -2.68      5.55 o 
   5   4   4       37.85       24.74      6.68 o 
   6   4   4        2.44       11.64      6.48 o 
  -7   5   4       38.18       29.89     12.18 o 
  -6   5   4        0.29       -5.49     19.52 o 
  -5   5   4       47.73       32.82     10.35 o 
  -4   5   4      766.40      807.14     19.44 o 
  -3   5   4      273.88      265.71     12.76 o 
  -2   5   4      249.42      258.26      6.92 o 
  -1   5   4      705.63      634.40     12.31 o 
   0   5   4       78.21       84.70      3.94 o 
   1   5   4       22.32       17.01      3.79 o 
   2   5   4     1185.28     1097.69     24.67 o 
   3   5   4      438.46      389.39     15.71 o 
   4   5   4        8.66       11.10      6.08 o 
   5   5   4        6.39        8.61      5.96 o 
   6   5   4        0.36       -1.10      6.23 o 
  -7   6   4        0.13        1.15      6.62 o 
  -6   6   4        5.28       -0.24      9.60 o 
  -5   6   4      273.02      233.35     10.19 o 
  -4   6   4      320.24      308.60     11.19 o 
  -3   6   4       14.50        7.39      3.41 o 
  -2   6   4       42.63       35.32      3.21 o 
  -1   6   4       12.97        2.53      3.12 o 
   0   6   4        0.49        0.97      3.09 o 
   1   6   4      163.17      119.75      6.66 o 
   2   6   4       14.55       17.52      4.58 o 
   3   6   4       86.26       65.35      8.21 o 
   4   6   4      253.92      204.16     17.06 o 
   5   6   4        8.38       -7.97     11.74 o 
  -6   7   4        1.32       13.12      7.29 o 
  -5   7   4      100.66       93.37      7.08 o 
  -4   7   4      371.54      358.72     12.43 o 
  -3   7   4      391.70      381.66     23.12 o 
  -2   7   4       76.41       62.80      7.65 o 
  -1   7   4        5.63       13.72      4.66 o 
   0   7   4        8.36        5.22      3.88 o 
   1   7   4      111.61       81.60      6.81 o 
   2   7   4       30.28       16.77      5.25 o 
   3   7   4       20.46       23.15      7.43 o 
   4   7   4       77.89       85.43      9.53 o 
   5   7   4       27.48       28.70     12.42 o 
  -6   8   4        0.99      -13.21     16.23 o 
  -5   8   4       11.14       15.06      6.67 o 
  -4   8   4       12.09       19.73      8.85 o 
  -3   8   4      198.50      200.41     12.72 o 
  -2   8   4      837.69      792.96     45.45 o 
  -1   8   4       33.97       33.84      5.20 o 
   0   8   4       23.01       19.26      9.26 o 
   1   8   4      167.42      165.94      9.13 o 
   2   8   4       40.43       30.20      6.04 o 
   3   8   4       41.79       51.44      8.83 o 
   4   8   4       59.05       42.03      7.89 o 
  -5   9   4       38.82       50.97      8.43 o 
  -4   9   4       25.39       23.66      7.43 o 
  -3   9   4       26.85       48.10      8.56 o 
  -2   9   4      200.72      185.91     12.34 o 
  -1   9   4      237.95      211.71     15.13 o 
   0   9   4       13.75       18.77      5.21 o 
   1   9   4        1.49        4.63      5.86 o 
   2   9   4       54.41       64.30      7.29 o 
   3   9   4       49.16       30.45      9.45 o 
  -4  10   4        0.08       -4.93      6.55 o 
  -3  10   4       31.02       28.51      8.17 o 
  -2  10   4       24.63       23.51      7.92 o 
  -1  10   4       61.26       87.67      7.33 o 
   0  10   4       99.00      118.19      8.34 o 
   1  10   4      282.19      285.57     12.89 o 
   2  10   4        0.35        5.70      6.83 o 
  -3  11   4        9.89       21.43      9.93 o 
  -2  11   4        7.51        8.70      6.51 o 
  -1  11   4        6.40       11.31      7.75 o 
   0  11   4        0.21        1.95      4.99 o 
   0 -11   5        7.54       10.77      5.95 o 
   1 -11   5      146.30      205.99     13.29 o 
   2 -11   5        3.84       24.03      7.09 o 
  -2 -10   5        0.84       -1.52      7.87 o 
  -1 -10   5       50.93       73.87     10.36 o 
   0 -10   5       31.64       26.58      6.94 o 
   1 -10   5      283.52      278.45     14.77 o 
   2 -10   5      255.78      310.19     15.51 o 
   3 -10   5       27.71       47.85     10.47 o 
   4 -10   5        2.58       11.48      6.82 o 
  -3  -9   5        0.20       11.81      7.98 o 
  -2  -9   5        0.21        3.66      7.58 o 
  -1  -9   5       48.83       55.65     10.88 o 
   0  -9   5       39.41       49.26      7.84 o 
   1  -9   5        5.39        9.70      8.76 o 
   2  -9   5      279.04      258.94     13.87 o 
   3  -9   5       29.91       33.38      7.34 o 
   4  -9   5       28.54       27.62      9.81 o 
   5  -9   5        5.13       16.18      9.40 o 
  -4  -8   5      178.68      154.49     38.67 o 
  -3  -8   5        5.31        4.70      6.98 o 
  -2  -8   5        0.01       -5.53      6.78 o 
  -1  -8   5       80.41       56.38      8.20 o 
   0  -8   5       57.90       65.27      9.78 o 
   1  -8   5       42.60       34.18      7.00 o 
   2  -8   5       49.82       37.34      7.16 o 
   3  -8   5        6.49       -2.15      4.88 o 
   4  -8   5      162.56      149.98      8.70 o 
   5  -8   5       70.61       78.03      9.03 o 
  -5  -7   5        7.93        4.12      7.22 o 
  -4  -7   5      117.95      112.63      9.39 o 
  -3  -7   5       20.33       17.30      5.31 o 
  -2  -7   5       75.43       72.53      5.98 o 
  -1  -7   5        0.08        7.72      5.99 o 
   0  -7   5      595.91      589.04     31.79 o 
   1  -7   5      563.28      552.05     14.79 o 
   2  -7   5       11.03       11.07      4.84 o 
   3  -7   5      118.59      116.10      7.61 o 
   4  -7   5       25.30       32.43      5.59 o 
   5  -7   5        5.88       20.91      9.53 o 
   6  -7   5       62.50       73.17      9.15 o 
  -5  -6   5        0.95       -2.15      6.54 o 
  -4  -6   5       25.48       41.36     12.04 o 
  -3  -6   5        8.57        8.24      4.44 o 
  -2  -6   5      169.48      185.14      8.22 o 
  -1  -6   5      282.60      277.79      8.06 o 
   0  -6   5       52.60       50.51      5.21 o 
   1  -6   5        0.01        0.37      4.20 o 
   2  -6   5      802.35      765.87     17.93 o 
   3  -6   5       60.79       76.57      6.52 o 
   4  -6   5        3.49        7.00      4.95 o 
   5  -6   5        0.99        8.86     11.00 o 
   6  -6   5        0.05       -2.83      6.86 o 
  -6  -5   5       91.08       70.30     13.02 o 
  -5  -5   5       42.06       60.17      8.27 o 
  -4  -5   5        3.07       11.36      5.94 o 
  -3  -5   5       11.39       18.43      5.06 o 
  -2  -5   5       56.46       52.53      4.13 o 
  -1  -5   5        0.02        4.40      2.55 o 
   0  -5   5        0.35        0.66      3.16 o 
   1  -5   5      237.12      228.23      6.26 o 
   2  -5   5      469.55      381.49     11.29 o 
   3  -5   5       62.28       48.43      6.07 o 
   4  -5   5       32.59       37.13     10.92 o 
   5  -5   5        4.58       11.09      7.05 o 
   6  -5   5       20.27       22.35      7.99 o 
  -6  -4   5        0.39       -9.56      8.20 o 
  -5  -4   5       24.93       19.99      5.06 o 
  -4  -4   5      499.25      437.34     24.47 o 
  -3  -4   5       89.84       69.76      4.08 o 
  -2  -4   5        0.14        0.74      2.11 o 
  -1  -4   5       85.46       78.89      3.80 o 
   0  -4   5        9.09        9.75      2.19 o 
   1  -4   5     1497.54     1592.97     29.86 o 
   2  -4   5       24.43       37.10      4.18 o 
   3  -4   5       30.64       50.85      8.25 o 
   4  -4   5       43.24       52.55     13.04 o 
   5  -4   5        2.35       12.20      7.28 o 
   6  -4   5       31.96       34.00      7.65 o 
   7  -4   5        9.92       10.30     10.47 o 
  -6  -3   5        1.56        2.64      5.75 o 
  -5  -3   5      500.52      486.76     15.08 o 
  -4  -3   5      309.84      416.83     10.53 o 
  -3  -3   5      209.01      208.66      8.03 o 
  -2  -3   5       87.47      110.25      4.20 o 
  -1  -3   5      635.54      757.91     13.55 o 
   0  -3   5      158.08      166.16      6.02 o 
   1  -3   5      560.67      701.59     14.99 o 
   2  -3   5     6799.46     7420.06    106.97 o 
   3  -3   5       65.64       72.90      5.00 o 
   4  -3   5        0.38        0.18      5.05 o 
   5  -3   5        0.05        0.16      5.52 o 
   6  -3   5       12.42       14.18      6.85 o 
   7  -3   5       75.54       79.30      9.50 o 
  -7  -2   5        0.51        5.72      7.05 o 
  -6  -2   5        0.96       -0.59      5.61 o 
  -5  -2   5      158.14      214.30     10.10 o 
  -4  -2   5     1259.11     1338.61     23.71 o 
  -3  -2   5        3.74        1.10      1.93 o 
  -2  -2   5        8.24       14.34      2.17 o 
  -1  -2   5        0.98        5.04      2.23 o 
   0  -2   5      260.31      283.08      7.60 o 
   1  -2   5     1111.74     1225.83     23.17 o 
   2  -2   5      289.11      289.53      6.79 o 
   3  -2   5     1064.88     1084.91     22.42 o 
   4  -2   5      191.96      132.65     10.10 o 
   5  -2   5       47.65       45.81      5.70 o 
   6  -2   5        7.59       12.44      6.45 o 
   7  -2   5      131.55      136.40     15.44 o 
  -7  -1   5        9.94       41.63     10.63 o 
  -6  -1   5       42.47       33.45      7.89 o 
  -5  -1   5       97.45      121.55     10.10 o 
  -4  -1   5      191.37      180.13      6.45 o 
  -3  -1   5        2.49        1.14      3.73 o 
  -2  -1   5       29.66       31.40      2.58 o 
  -1  -1   5       79.04      104.08      3.79 o 
   0  -1   5     1438.21     1443.05     22.48 o 
   1  -1   5     1432.11     1607.26     25.76 o 
   2  -1   5       57.38       67.97      3.25 o 
   3  -1   5      330.62      364.16      9.26 o 
   4  -1   5     1416.04     1336.86     27.96 o 
   5  -1   5      661.09      707.36     18.80 o 
   6  -1   5        0.55        2.42      4.81 o 
   7  -1   5        0.49       23.32      8.85 o 
  -7   0   5        0.78       -9.82      6.55 o 
  -6   0   5       11.49       11.83      6.62 o 
  -5   0   5       12.24       22.00      6.48 o 
  -4   0   5      286.06      311.45      8.39 o 
  -3   0   5      372.96      393.27     11.37 o 
  -2   0   5      363.45      476.49     11.59 o 
  -1   0   5     1602.21     1773.35     27.11 o 
   0   0   5        7.91       20.73      2.51 o 
   1   0   5      178.28      182.05      4.88 o 
   2   0   5       82.75       73.75      3.48 o 
   3   0   5       46.81       30.48      3.77 o 
   4   0   5       14.39       24.52      4.89 o 
   5   0   5      323.68      360.10     13.08 o 
   6   0   5        0.02       -1.79      4.79 o 
   7   0   5        5.52        3.36      5.21 o 
  -7   1   5        5.16       -1.65      6.78 o 
  -6   1   5      188.49      202.33     13.26 o 
  -5   1   5       85.95       66.98      8.12 o 
  -4   1   5        6.63       15.58      5.00 o 
  -3   1   5      354.25      431.42     15.08 o 
  -2   1   5     3041.26     3487.26     60.01 o 
  -1   1   5     2656.22     3301.20     64.06 o 
   0   1   5        0.47        1.46      2.78 o 
   1   1   5      196.52      241.31      5.95 o 
   2   1   5       65.88       79.43      4.49 o 
   3   1   5      688.10      661.49     20.96 o 
   4   1   5      382.10      338.23     11.14 o 
   5   1   5        0.85        6.05      4.77 o 
   6   1   5        5.78       10.75      5.60 o 
   7   1   5       26.48       43.90      6.57 o 
  -7   2   5       72.87       54.09      9.10 o 
  -6   2   5       64.38       55.98      8.33 o 
  -5   2   5        6.03       -0.22      4.51 o 
  -4   2   5      218.04      240.46      8.72 o 
  -3   2   5      904.97      962.49     20.32 o 
  -2   2   5       42.05       58.31      6.77 o 
  -1   2   5     1661.01     1834.18     40.74 o 
   0   2   5      280.34      221.07     10.83 o 
   1   2   5      449.69      501.61     10.03 o 
   2   2   5       34.69       22.33      2.99 o 
   3   2   5       21.00       27.56      2.81 o 
   4   2   5        2.90       10.25      4.11 o 
   5   2   5      251.65      243.26     10.59 o 
   6   2   5       21.61       22.89      5.34 o 
  -7   3   5       63.70       73.99      9.73 o 
  -6   3   5       90.95       78.77     19.78 o 
  -5   3   5        0.60        1.24      5.04 o 
  -4   3   5       22.85       24.39      3.45 o 
  -3   3   5        2.04       -0.59      2.48 o 
  -2   3   5      380.29      393.04     10.63 o 
  -1   3   5      161.59      123.21      6.27 o 
   0   3   5       12.56        6.32      2.98 o 
   1   3   5      645.92      722.36     13.49 o 
   2   3   5        1.08        2.69      3.45 o 
   3   3   5      550.06      489.28     23.54 o 
   4   3   5       66.11       53.72      6.51 o 
   5   3   5       92.82      125.03      7.50 o 
   6   3   5       44.10       66.12      8.79 o 
  -7   4   5        0.70        3.44     10.12 o 
  -6   4   5        0.05       -4.48      6.20 o 
  -5   4   5       10.73        0.27      4.96 o 
  -4   4   5       41.26       61.07      5.06 o 
  -3   4   5      805.16      827.40     18.71 o 
  -2   4   5      237.04      254.57      6.58 o 
  -1   4   5        0.79        2.68      2.31 o 
   0   4   5        0.00        4.17      2.81 o 
   1   4   5      161.23      125.65      5.03 o 
   2   4   5     1137.86     1001.34     18.04 o 
   3   4   5      248.14      231.43      8.59 o 
   4   4   5        3.70        8.00      6.41 o 
   5   4   5        2.37       -5.96      5.89 o 
   6   4   5       16.74       43.38      8.30 o 
  -7   5   5        5.16      -13.35     22.40 o 
  -6   5   5        2.24        4.68      7.37 o 
  -5   5   5       24.79       25.65     10.09 o 
  -4   5   5      225.71      190.82     17.29 o 
  -3   5   5       31.07       32.54      5.38 o 
  -2   5   5        0.10        2.91      2.31 o 
  -1   5   5      118.73      112.54      4.46 o 
   0   5   5      415.98      361.01      9.95 o 
   1   5   5       19.46       19.19      3.91 o 
   2   5   5      239.69      183.35     15.55 o 
   3   5   5      434.67      416.65     35.72 o 
   4   5   5       97.61       98.77      9.70 o 
   5   5   5       64.28       55.75      8.36 o 
  -6   6   5        4.57       -1.34      8.20 o 
  -5   6   5       96.29      116.43      7.53 o 
  -4   6   5       86.23      101.90      7.01 o 
  -3   6   5       90.98       80.22      5.80 o 
  -2   6   5       14.57       13.21      3.38 o 
  -1   6   5        3.26       -0.73      3.60 o 
   0   6   5      202.34      152.15      9.42 o 
   1   6   5        6.66       10.70      5.76 o 
   2   6   5       38.91       44.51      6.03 o 
   3   6   5      119.81       93.07      9.34 o 
   4   6   5       20.17       27.51      7.20 o 
   5   6   5       73.03       86.80      9.61 o 
  -6   7   5       14.94       35.92     10.67 o 
  -5   7   5        5.06        4.56      5.13 o 
  -4   7   5        1.81       -2.96      6.52 o 
  -3   7   5      476.38      441.35     17.67 o 
  -2   7   5      124.98      122.88      9.73 o 
  -1   7   5      164.61      168.07      7.91 o 
   0   7   5       25.65       38.76      4.92 o 
   1   7   5        0.10       -2.62      4.65 o 
   2   7   5       48.98       48.75      6.09 o 
   3   7   5      264.96      240.01     13.71 o 
   4   7   5       70.76       68.09      8.65 o 
  -6   8   5        1.27      -30.21     20.14 o 
  -5   8   5       26.24       23.31     11.48 o 
  -4   8   5        9.74       11.41      6.27 o 
  -3   8   5      161.97      170.89     13.76 o 
  -2   8   5       84.61       72.95      8.93 o 
  -1   8   5      210.72      174.03      8.57 o 
   0   8   5       25.23       27.25      5.09 o 
   1   8   5      630.63      634.40     22.67 o 
   2   8   5        8.73        6.20      5.13 o 
   3   8   5      138.63      144.87     11.76 o 
   4   8   5       92.91      113.19     22.69 o 
  -5   9   5      153.64      151.26     12.64 o 
  -4   9   5        5.50       23.83     16.58 o 
  -3   9   5      300.73      254.46     17.94 o 
  -2   9   5      694.14      672.57     23.51 o 
  -1   9   5        7.65        9.38      6.61 o 
   0   9   5       14.08       22.40      5.14 o 
   1   9   5        2.90        3.16      5.34 o 
   2   9   5        0.22        7.50      5.69 o 
   3   9   5        0.23       16.68      7.69 o 
  -4  10   5       19.40       31.82     11.74 o 
  -3  10   5       10.95        2.40     10.78 o 
  -2  10   5       51.54       42.07      8.59 o 
  -1  10   5       50.55       74.48      9.03 o 
   0  10   5        8.98       14.80      5.13 o 
   1  10   5       25.63       30.57      6.34 o 
   2  10   5       54.82       77.21      7.85 o 
  -2  11   5        5.31       11.47      6.97 o 
  -1  11   5        9.42       17.18      7.32 o 
   0  11   5       87.30      109.19     10.35 o 
   0 -11   6        0.06        0.26      5.28 o 
   1 -11   6       32.56       30.47      9.40 o 
   2 -11   6      212.18      218.87     13.69 o 
  -2 -10   6        0.02       17.71      9.00 o 
  -1 -10   6       42.94       39.42     15.99 o 
   0 -10   6        7.32       17.85      7.37 o 
   1 -10   6       78.45       71.96      8.98 o 
   2 -10   6        0.10        8.75      6.55 o 
   3 -10   6      104.92      103.25     14.40 o 
   4 -10   6        5.99        6.04     20.45 o 
  -3  -9   6      125.35      132.85     12.62 o 
  -2  -9   6       13.53       11.41      7.58 o 
  -1  -9   6       32.05       18.29      7.78 o 
   0  -9   6       62.27       53.22      8.30 o 
   1  -9   6        0.16       -7.31      4.87 o 
   2  -9   6       45.55       40.21     10.77 o 
   3  -9   6       22.37       36.96     15.93 o 
   4  -9   6      168.47      149.89     10.86 o 
   5  -9   6       35.47       50.15     12.48 o 
  -4  -8   6        4.23      -12.12      8.74 o 
  -3  -8   6      106.62       75.91     10.23 o 
  -2  -8   6       82.82       75.67      9.92 o 
  -1  -8   6      165.32      171.73     12.30 o 
   0  -8   6      247.85      228.28     13.06 o 
   1  -8   6        5.40        9.12      7.26 o 
   2  -8   6        4.34        5.02      6.05 o 
   3  -8   6      152.64      152.86      8.96 o 
   4  -8   6        4.33       24.37      5.52 o 
   5  -8   6       29.49       52.92      8.26 o 
  -4  -7   6       16.60       18.59      6.13 o 
  -3  -7   6       51.14       58.97     14.15 o 
  -2  -7   6      111.78      134.11     10.95 o 
  -1  -7   6      257.31      274.30     13.93 o 
   0  -7   6      159.80      195.66     11.48 o 
   1  -7   6      152.12      131.48      7.94 o 
   2  -7   6       81.93       75.57      6.93 o 
   3  -7   6      114.68      115.59      7.90 o 
   4  -7   6      152.13      180.53      9.09 o 
   5  -7   6       25.50       32.43      7.47 o 
   6  -7   6        0.03       15.31      7.10 o 
  -5  -6   6       37.33       61.35      8.50 o 
  -4  -6   6        9.76       -5.54     11.81 o 
  -3  -6   6      146.73      166.45      8.63 o 
  -2  -6   6        0.79       -0.18      7.03 o 
  -1  -6   6       21.92       17.15      4.92 o 
   0  -6   6       35.38       17.40      4.89 o 
   1  -6   6      324.09      318.93     10.64 o 
   2  -6   6       86.61       94.93      6.85 o 
   3  -6   6       28.78       29.61      6.20 o 
   4  -6   6       67.18       71.35      8.63 o 
   5  -6   6        5.98        8.49      7.36 o 
   6  -6   6       31.69       28.54      8.11 o 
  -5  -5   6      158.88      151.13     11.07 o 
  -4  -5   6        8.28       15.37      5.88 o 
  -3  -5   6       62.81       44.27      4.06 o 
  -2  -5   6      657.90      631.58     13.33 o 
  -1  -5   6       22.64       17.27      2.73 o 
   0  -5   6        1.06        0.14      3.52 o 
   1  -5   6      172.99      131.41      6.73 o 
   2  -5   6     1109.17     1093.92     29.61 o 
   3  -5   6       13.07       20.28      5.48 o 
   4  -5   6        5.74       12.58      6.84 o 
   5  -5   6       29.51       29.60     10.49 o 
   6  -5   6        0.01        5.40      7.68 o 
  -6  -4   6       25.39       17.78      5.94 o 
  -5  -4   6       30.37       26.00      5.22 o 
  -4  -4   6        0.30        0.05      3.74 o 
  -3  -4   6       10.95       23.78      3.60 o 
  -2  -4   6      113.97      109.76      4.81 o 
  -1  -4   6      158.53      159.55      5.19 o 
   0  -4   6        1.90        3.07      3.11 o 
   1  -4   6      316.55      298.73      9.06 o 
   2  -4   6      291.25      289.50      8.02 o 
   3  -4   6      569.07      574.49     14.91 o 
   4  -4   6       13.15       18.97      6.86 o 
   5  -4   6        1.02      -10.02      6.68 o 
   6  -4   6       69.73       80.55      9.56 o 
  -6  -3   6        0.00        4.29     16.81 o 
  -5  -3   6      497.27      513.06     27.40 o 
  -4  -3   6     1784.30     1871.30     31.80 o 
  -3  -3   6      254.07      244.89      7.08 o 
  -2  -3   6        1.45       12.30      2.23 o 
  -1  -3   6      399.38      511.88     10.32 o 
   0  -3   6        2.79        5.86      3.22 o 
   1  -3   6      993.45     1089.94     21.85 o 
   2  -3   6     1234.32     1163.91     23.32 o 
   3  -3   6        0.07        1.85      4.27 o 
   4  -3   6       42.06       42.26      7.36 o 
   5  -3   6        9.29       14.57      7.40 o 
   6  -3   6       14.79       23.96      7.78 o 
   7  -3   6       15.37       33.95      8.28 o 
  -6  -2   6       14.20       23.19      7.91 o 
  -5  -2   6        5.06       13.27      6.66 o 
  -4  -2   6       34.37       58.44      6.53 o 
  -3  -2   6      584.18      535.25     11.58 o 
  -2  -2   6       76.59       84.78      3.93 o 
  -1  -2   6      151.38      170.04      5.35 o 
   0  -2   6       87.26       59.42      3.98 o 
   1  -2   6       78.87       62.11      4.16 o 
   2  -2   6      692.62      660.41     12.33 o 
   3  -2   6        7.78        6.02      2.42 o 
   4  -2   6      244.27      261.81     11.13 o 
   5  -2   6        3.85        6.63      4.43 o 
   6  -2   6        8.12        6.40      7.45 o 
   7  -2   6       27.21       21.68      7.32 o 
  -7  -1   6        2.30       -3.92     17.34 o 
  -6  -1   6        7.29       10.76      6.81 o 
  -5  -1   6       10.11        8.67      6.29 o 
  -4  -1   6      496.55      511.07     33.14 o 
  -3  -1   6        0.91        4.29      2.45 o 
  -2  -1   6     1761.50     2039.26     31.90 o 
  -1  -1   6       15.97       10.36      2.38 o 
   0  -1   6        5.61       22.64      2.68 o 
   1  -1   6     1002.36     1007.04     16.83 o 
   2  -1   6      425.75      407.07      8.70 o 
   3  -1   6     1515.70     1558.25     25.58 o 
   4  -1   6      148.62      156.19     12.94 o 
   5  -1   6       70.31       56.70      6.25 o 
   6  -1   6       59.76       63.81      6.84 o 
   7  -1   6       14.50       17.63      7.77 o 
  -7   0   6        0.42       13.02      7.62 o 
  -6   0   6        0.20        0.47      5.92 o 
  -5   0   6      110.36      134.55     12.13 o 
  -4   0   6       12.99       24.81      5.79 o 
  -3   0   6      130.91      147.69      5.18 o 
  -2   0   6      340.26      311.06      7.18 o 
  -1   0   6      581.40      612.19     11.30 o 
   0   0   6       13.17       23.63      2.72 o 
   1   0   6      440.69      459.10     10.05 o 
   2   0   6        9.84       17.41      4.37 o 
   3   0   6      591.56      573.87     11.58 o 
   4   0   6     2927.88     2960.00     55.16 o 
   5   0   6        3.43        6.04      5.05 o 
   6   0   6        5.63       15.20      5.47 o 
   7   0   6        3.17        3.67      5.46 o 
  -7   1   6        8.50       -0.51     16.55 o 
  -6   1   6        7.05       -5.43     11.11 o 
  -5   1   6      277.44      241.47     13.59 o 
  -4   1   6        6.56        4.77      2.98 o 
  -3   1   6      292.29      267.55      8.86 o 
  -2   1   6     3602.56     4013.81     68.96 o 
  -1   1   6      119.47      104.40      5.27 o 
   0   1   6      409.10      451.46      9.28 o 
   1   1   6       75.05       48.99      3.41 o 
   2   1   6      162.71      114.62      4.60 o 
   3   1   6        2.54        0.62      2.20 o 
   4   1   6      177.31      218.58      9.39 o 
   5   1   6       75.06       81.76      6.97 o 
   6   1   6       28.44       33.52      6.20 o 
  -7   2   6       56.35       78.10     10.14 o 
  -6   2   6       26.27       32.85      7.61 o 
  -5   2   6      177.48      169.45     11.72 o 
  -4   2   6        4.18        1.33      2.66 o 
  -3   2   6      161.10      211.23     12.13 o 
  -2   2   6     7361.39     8534.98    141.74 o 
  -1   2   6      292.93      355.45      8.36 o 
   0   2   6      346.29      385.69      9.06 o 
   1   2   6      984.89     1037.05     18.03 o 
   2   2   6       16.63        9.35      2.75 o 
   3   2   6       11.80       35.34      4.73 o 
   4   2   6        0.22        0.11      7.38 o 
   5   2   6        0.17        6.58      4.93 o 
   6   2   6       29.63       32.84      5.82 o 
  -7   3   6        0.84        0.77      7.75 o 
  -6   3   6        8.87        7.43      6.12 o 
  -5   3   6        4.00       -3.75      3.08 o 
  -4   3   6        0.02        4.79      2.92 o 
  -3   3   6      111.85       98.52      5.77 o 
  -2   3   6     1055.92     1091.53     22.48 o 
  -1   3   6     1189.57     1142.61     19.38 o 
   0   3   6        0.74       -2.04      2.64 o 
   1   3   6      224.50      219.83      6.56 o 
   2   3   6       22.39       23.49      3.35 o 
   3   3   6        1.56        7.18      5.49 o 
   4   3   6       87.08       87.03      6.78 o 
   5   3   6       15.95       29.41     10.54 o 
   6   3   6        5.30        7.85      6.61 o 
  -7   4   6       49.94       30.18      7.79 o 
  -6   4   6        1.29       -4.57      9.42 o 
  -5   4   6       23.51       19.32      5.98 o 
  -4   4   6      188.17      177.67      8.17 o 
  -3   4   6       13.88       15.83      3.39 o 
  -2   4   6      311.97      284.15      9.29 o 
  -1   4   6        1.75        7.78      2.88 o 
   0   4   6      733.99      662.38     20.23 o 
   1   4   6      725.91      693.27     13.74 o 
   2   4   6      110.73      138.60      5.63 o 
   3   4   6       89.77      106.61      7.29 o 
   4   4   6       84.35       76.85      8.75 o 
   5   4   6       68.06       74.07      9.04 o 
   6   4   6       43.69       47.70      8.51 o 
  -6   5   6       24.68       33.62      7.71 o 
  -5   5   6       72.19       40.60      5.31 o 
  -4   5   6      123.92       95.67      7.13 o 
  -3   5   6       55.67       62.19      5.44 o 
  -2   5   6      108.39      128.38      6.49 o 
  -1   5   6      147.37      161.64      6.58 o 
   0   5   6        2.18       -0.89      3.10 o 
   1   5   6      132.59      106.51      6.21 o 
   2   5   6       31.47       45.51      6.57 o 
   3   5   6       11.65       17.88      7.00 o 
   4   5   6      100.65       77.70      9.04 o 
   5   5   6        9.94        4.86      6.45 o 
  -6   6   6       49.19       53.63     12.67 o 
  -5   6   6      125.43      121.64      7.84 o 
  -4   6   6        8.86        9.87      4.46 o 
  -3   6   6        3.20        6.14      5.06 o 
  -2   6   6      530.98      498.73     13.95 o 
  -1   6   6      349.57      306.70     10.41 o 
   0   6   6       82.24       90.78      6.19 o 
   1   6   6      372.26      376.91     11.99 o 
   2   6   6       52.15       42.88      5.42 o 
   3   6   6      145.44      132.32     10.83 o 
   4   6   6      345.02      332.76     16.38 o 
   5   6   6        0.01       -2.92     13.41 o 
  -6   7   6        5.65        5.95     17.35 o 
  -5   7   6        6.05       11.34      4.88 o 
  -4   7   6       48.87       51.01      5.93 o 
  -3   7   6       70.19       67.13      8.76 o 
  -2   7   6        7.88        4.47      5.45 o 
  -1   7   6      227.86      206.51      8.71 o 
   0   7   6       35.19       20.46      5.08 o 
   1   7   6       13.43        5.00      4.91 o 
   2   7   6       86.41       89.52      7.12 o 
   3   7   6       11.63       15.68     12.93 o 
   4   7   6      251.26      202.07     20.84 o 
  -5   8   6        0.45        3.84      6.23 o 
  -4   8   6       44.13       40.21     14.66 o 
  -3   8   6      213.90      212.12     13.24 o 
  -2   8   6      583.38      560.30     20.75 o 
  -1   8   6       97.06       88.76      9.22 o 
   0   8   6       22.04       26.05      5.82 o 
   1   8   6        0.47        4.17      5.40 o 
   2   8   6       32.82       40.48      6.02 o 
   3   8   6        6.35        3.58      6.84 o 
  -5   9   6       27.25       36.12      8.23 o 
  -4   9   6        1.75       10.23      6.43 o 
  -3   9   6        6.46        4.14      6.44 o 
  -2   9   6      526.01      362.49     17.00 o 
  -1   9   6      175.37      168.46     11.55 o 
   0   9   6       41.31       38.68      6.25 o 
   1   9   6      113.47       94.41      7.96 o 
   2   9   6       11.69       11.39      5.41 o 
   3   9   6       43.70       45.58      9.16 o 
  -4  10   6        5.27        5.75      7.10 o 
  -3  10   6       36.45       17.67      7.75 o 
  -2  10   6       49.49       32.28      9.39 o 
  -1  10   6       42.49       43.07      8.08 o 
   0  10   6       47.12       56.39      8.31 o 
   1  10   6       89.41       97.06      8.41 o 
  -2  11   6        2.24        7.03      6.91 o 
  -1  11   6       62.90       70.87      9.41 o 
  -1 -10   7        5.16       11.30      8.11 o 
   0 -10   7        2.84        9.35      7.30 o 
   1 -10   7        5.08        0.83      5.48 o 
   2 -10   7       62.04       77.07      9.28 o 
   3 -10   7       10.24       24.67      6.92 o 
  -3  -9   7       44.89       55.60     13.40 o 
  -2  -9   7        9.19        2.83      8.79 o 
  -1  -9   7       34.04       43.59      8.59 o 
   0  -9   7       60.74       57.00     16.59 o 
   1  -9   7        2.59       -1.25      6.17 o 
   2  -9   7      242.94      245.12     13.65 o 
   3  -9   7       91.92       80.69      9.52 o 
   4  -9   7       35.93       80.50      8.42 o 
  -3  -8   7       44.44       33.94      9.10 o 
  -2  -8   7        0.06        5.92     11.26 o 
  -1  -8   7        7.77       -3.27      7.01 o 
   0  -8   7       44.43       37.00      7.52 o 
   1  -8   7       35.89       23.88      6.95 o 
   2  -8   7       56.35       58.30      8.02 o 
   3  -8   7      105.53      101.14      8.05 o 
   4  -8   7      299.85      302.55     27.82 o 
   5  -8   7        8.46        9.87      9.12 o 
  -4  -7   7       46.32       39.87     10.44 o 
  -3  -7   7      165.52      187.13     13.22 o 
  -2  -7   7      369.03      379.37     17.30 o 
  -1  -7   7       23.06       24.18      7.00 o 
   0  -7   7       16.58       23.46      6.80 o 
   1  -7   7      543.01      506.52     14.85 o 
   2  -7   7       38.39       37.94      7.37 o 
   3  -7   7        0.09        6.85      5.33 o 
   4  -7   7       71.92       70.51      8.54 o 
   5  -7   7      109.94      107.55     10.55 o 
  -5  -6   7       12.82       18.19      9.14 o 
  -4  -6   7       66.06       63.29      7.25 o 
  -3  -6   7        0.09       -2.25      8.41 o 
  -2  -6   7      538.35      566.31     16.21 o 
  -1  -6   7      196.27      176.46      8.69 o 
   0  -6   7      122.56      102.23      6.98 o 
   1  -6   7       41.33       28.34      6.96 o 
   2  -6   7      305.44      329.12     16.31 o 
   3  -6   7       13.92       10.62      5.65 o 
   4  -6   7        0.58        9.61      7.64 o 
   5  -6   7        2.26        5.39      7.45 o 
   6  -6   7        7.44        4.90     11.59 o 
  -5  -5   7      311.11      333.37     21.54 o 
  -4  -5   7        0.16       -3.15      3.54 o 
  -3  -5   7       72.25       98.22      5.94 o 
  -2  -5   7       79.35       94.91      4.96 o 
  -1  -5   7      211.31      217.50      8.60 o 
   0  -5   7       71.39       63.54      5.14 o 
   1  -5   7       98.17       90.61      5.93 o 
   2  -5   7      796.62      715.30     17.53 o 
   3  -5   7      697.46      715.44     18.03 o 
   4  -5   7        5.42        8.33      7.12 o 
   5  -5   7        2.53        6.17      7.58 o 
   6  -5   7        2.36        7.29      7.14 o 
  -6  -4   7        5.82       -0.59     12.40 o 
  -5  -4   7       41.95       52.94     11.25 o 
  -4  -4   7      290.25      313.25     10.32 o 
  -3  -4   7      366.43      355.81      9.42 o 
  -2  -4   7       18.75       23.65      3.05 o 
  -1  -4   7       31.62       24.20      2.70 o 
   0  -4   7       19.27       12.03      3.56 o 
   1  -4   7        6.63        3.29      3.33 o 
   2  -4   7     1011.97     1069.23     28.72 o 
   3  -4   7       10.56       18.13      5.74 o 
   4  -4   7        0.11        5.41      7.30 o 
   5  -4   7       72.55       51.28      8.89 o 
   6  -4   7        0.18        9.95      7.57 o 
  -6  -3   7       19.35        7.23      9.13 o 
  -5  -3   7        0.93        8.95      6.98 o 
  -4  -3   7       78.08      120.23      8.97 o 
  -3  -3   7      118.54      120.61      6.24 o 
  -2  -3   7      119.07      152.31      5.75 o 
  -1  -3   7      177.75      168.45      5.69 o 
   0  -3   7       40.60       39.98      3.92 o 
   1  -3   7       69.62       57.07      4.75 o 
   2  -3   7       32.39       43.13      4.61 o 
   3  -3   7       73.62       68.52      5.43 o 
   4  -3   7        0.09       -3.34      6.17 o 
   5  -3   7       75.01       80.30      9.64 o 
   6  -3   7       40.56       57.04      9.27 o 
  -6  -2   7       13.56       13.70     13.02 o 
  -5  -2   7       33.21       55.84      8.78 o 
  -4  -2   7      520.86      550.48     15.30 o 
  -3  -2   7       57.15       67.01      4.10 o 
  -2  -2   7       42.61       39.56      3.15 o 
  -1  -2   7       28.67       39.38      3.33 o 
   0  -2   7      249.66      232.13      7.58 o 
   1  -2   7      192.94      168.00      6.70 o 
   2  -2   7       39.05       37.05      2.70 o 
   3  -2   7        2.58        3.04      3.33 o 
   4  -2   7        7.82       26.61     14.99 o 
   5  -2   7        6.78       11.32      7.54 o 
   6  -2   7        3.61        1.06     10.19 o 
  -6  -1   7       12.09        5.84      7.37 o 
  -5  -1   7        6.17        8.91      6.91 o 
  -4  -1   7      115.91      126.10      7.03 o 
  -3  -1   7      867.45      976.41     17.99 o 
  -2  -1   7       91.51       68.22      3.63 o 
  -1  -1   7      582.63      534.96      9.48 o 
   0  -1   7       20.54       37.40      3.83 o 
   1  -1   7      517.42      653.42     12.21 o 
   2  -1   7       63.22       51.76      3.27 o 
   3  -1   7      158.48      140.40      5.11 o 
   4  -1   7      260.89      191.92      8.54 o 
   5  -1   7      297.70      288.70     11.60 o 
   6  -1   7        7.37        0.63      7.10 o 
  -7   0   7        5.84        6.65     20.57 o 
  -6   0   7       55.33       57.42     10.31 o 
  -5   0   7       28.10       31.33      7.35 o 
  -4   0   7        3.17        1.86      3.23 o 
  -3   0   7        1.09        2.87      3.93 o 
  -2   0   7      616.93      584.47     11.34 o 
  -1   0   7      367.79      372.54      8.29 o 
   0   0   7       86.74      100.10      4.37 o 
   1   0   7        1.90       -1.58      2.53 o 
   2   0   7        4.91       11.03      2.54 o 
   3   0   7      236.68      226.15      7.55 o 
   4   0   7       61.04       62.55      5.95 o 
   5   0   7      222.83      224.36     10.49 o 
   6   0   7        0.71       12.77      5.39 o 
  -7   1   7        2.24        3.37      7.61 o 
  -6   1   7        2.09       16.48      7.39 o 
  -5   1   7       10.69       18.27      6.94 o 
  -4   1   7        3.22        0.76      3.89 o 
  -3   1   7        8.33        6.38      3.08 o 
  -2   1   7      164.81      154.15      6.50 o 
  -1   1   7     1789.71     2018.78     37.00 o 
   0   1   7       10.64        9.08      2.81 o 
   1   1   7      389.91      400.02      9.06 o 
   2   1   7      234.88      246.66      7.01 o 
   3   1   7      190.79      195.26      8.34 o 
   4   1   7       29.62       20.99      5.36 o 
   5   1   7        6.85       11.07      5.31 o 
   6   1   7       30.75       28.40     12.46 o 
  -7   2   7        6.07       -0.29      7.26 o 
  -6   2   7        0.17       -3.84      9.43 o 
  -5   2   7       68.83       75.92     12.32 o 
  -4   2   7       19.36       19.21      3.63 o 
  -3   2   7      334.35      408.41     11.95 o 
  -2   2   7      416.05      426.37     11.62 o 
  -1   2   7      715.46      739.18     13.73 o 
   0   2   7       58.81       80.38      4.54 o 
   1   2   7        0.90        4.39      2.69 o 
   2   2   7      515.67      530.95     11.50 o 
   3   2   7       62.99       44.31      5.48 o 
   4   2   7       29.19       31.65      5.79 o 
   5   2   7      242.68      247.31     11.31 o 
   6   2   7        0.17       19.02      5.23 o 
  -7   3   7      115.91      126.97     12.50 o 
  -6   3   7        5.97        6.62      7.43 o 
  -5   3   7       37.73       37.12      6.55 o 
  -4   3   7        0.63        0.08      3.25 o 
  -3   3   7      736.61      730.81     17.60 o 
  -2   3   7       18.15       21.18      3.55 o 
  -1   3   7       37.03       20.70      3.20 o 
   0   3   7      298.45      345.74      8.73 o 
   1   3   7       62.74       68.05      4.38 o 
   2   3   7        0.00        3.75      3.25 o 
   3   3   7       82.22       72.32      6.34 o 
   4   3   7       11.49       26.67      6.77 o 
   5   3   7      112.21      106.74     10.34 o 
   6   3   7      168.88      187.67     13.75 o 
  -6   4   7        9.90       19.48      8.05 o 
  -5   4   7       26.64        8.99      4.15 o 
  -4   4   7        5.02        4.71      5.75 o 
  -3   4   7       38.83       49.16      5.14 o 
  -2   4   7      126.00      125.60      9.17 o 
  -1   4   7     1029.73     1096.45     23.16 o 
   0   4   7      302.30      294.30      8.16 o 
   1   4   7      456.82      442.43     10.52 o 
   2   4   7       57.73       51.25      4.34 o 
   3   4   7      113.61      122.38     11.96 o 
   4   4   7       19.81       22.42      7.38 o 
   5   4   7        8.31       10.52      6.87 o 
  -6   5   7        5.81        8.08      6.28 o 
  -5   5   7      100.60      116.46      7.69 o 
  -4   5   7      118.78      135.40      9.23 o 
  -3   5   7      193.09      232.34      9.49 o 
  -2   5   7       17.31        7.15      3.25 o 
  -1   5   7      177.28      150.17      7.49 o 
   0   5   7     1298.15     1212.65     21.61 o 
   1   5   7       45.76       53.63      5.36 o 
   2   5   7       37.97       48.21      5.19 o 
   3   5   7       82.51       95.38     15.78 o 
   4   5   7        1.65       11.09      7.10 o 
   5   5   7       47.15       37.87      8.51 o 
  -6   6   7      120.30       87.79     10.56 o 
  -5   6   7       15.15       28.43      8.83 o 
  -4   6   7      177.80      159.67     12.37 o 
  -3   6   7       48.03       57.04      5.71 o 
  -2   6   7       27.26       36.85      7.31 o 
  -1   6   7        6.13        8.12     13.93 o 
   0   6   7       38.65       33.37      5.02 o 
   1   6   7       75.65       67.09      6.22 o 
   2   6   7       29.89       26.75      5.30 o 
   3   6   7       23.45       36.21      8.01 o 
   4   6   7       93.88       97.96     12.11 o 
  -6   7   7      115.18      138.17     24.57 o 
  -5   7   7       10.25       24.11      9.07 o 
  -4   7   7      137.94      126.67      8.28 o 
  -3   7   7       30.79       41.84      7.93 o 
  -2   7   7        7.41       10.13     16.23 o 
  -1   7   7      247.58      234.83     12.75 o 
   0   7   7       60.97       45.72      5.86 o 
   1   7   7       48.16       51.51      6.18 o 
   2   7   7       95.96       95.91      7.28 o 
   3   7   7       64.54       49.56      8.91 o 
   4   7   7        6.52        0.83      8.24 o 
  -5   8   7       34.67       41.08      8.10 o 
  -4   8   7        1.73        4.56      6.65 o 
  -3   8   7       28.10       31.41     13.93 o 
  -2   8   7       46.56       31.53     12.97 o 
  -1   8   7       96.63       82.37      8.92 o 
   0   8   7       13.35       13.98      8.16 o 
   1   8   7       32.40       27.72      5.72 o 
   2   8   7        0.08        7.34      5.18 o 
   3   8   7       85.38       84.41     10.24 o 
  -4   9   7       22.85       28.54      9.75 o 
  -3   9   7      147.92       93.19     10.42 o 
  -2   9   7       13.48        2.96      6.06 o 
  -1   9   7        1.57        5.26      7.54 o 
   0   9   7        0.20       -1.92      5.91 o 
   1   9   7        0.24        6.71      5.20 o 
   2   9   7       24.66       24.63      7.97 o 
  -3  10   7       12.61       23.35      8.77 o 
  -2  10   7       85.57       77.34      9.81 o 
  -1  10   7       46.90       56.79      8.36 o 
   0  10   7       88.34       95.02      9.94 o 
   1  10   7        7.66       20.23      5.99 o 
  -1 -10   8       14.84       22.34      7.98 o 
   0 -10   8       74.32       90.71     18.41 o 
   1 -10   8       10.41       18.08      7.22 o 
   2 -10   8        1.62        1.23      9.90 o 
   3 -10   8       90.22       90.61     11.07 o 
  -2  -9   8       25.66       45.31      9.85 o 
  -1  -9   8        1.58        6.91      7.87 o 
   0  -9   8       90.40       87.02     10.02 o 
   1  -9   8      188.84      198.51     13.07 o 
   2  -9   8        3.68       10.31      5.89 o 
   3  -9   8       17.70       14.85      6.55 o 
   4  -9   8      143.11      121.09     14.89 o 
  -3  -8   8       92.18      101.08     12.86 o 
  -2  -8   8      104.44      114.99     29.70 o 
  -1  -8   8        9.69       10.54      6.90 o 
   0  -8   8        8.48       14.13      6.35 o 
   1  -8   8        3.58        7.10      6.45 o 
   2  -8   8       14.71       13.05     10.73 o 
   3  -8   8       44.11       61.10      7.31 o 
   4  -8   8        0.78       -4.76      5.77 o 
   5  -8   8       66.21       86.16      9.82 o 
  -4  -7   8        0.18        1.78      8.47 o 
  -3  -7   8        1.98       -7.34      7.02 o 
  -2  -7   8      173.67      180.99     12.84 o 
  -1  -7   8      295.26      282.93     14.51 o 
   0  -7   8        0.48        5.82      5.33 o 
   1  -7   8        6.78        1.45      5.54 o 
   2  -7   8      145.43      140.15      9.09 o 
   3  -7   8      308.15      308.88     12.37 o 
   4  -7   8       50.08       53.13     12.11 o 
   5  -7   8        2.56        8.77      7.01 o 
  -4  -6   8       16.30        0.79     14.32 o 
  -3  -6   8       40.85       37.13     12.76 o 
  -2  -6   8        1.32        2.46      5.57 o 
  -1  -6   8      156.25      161.89      8.56 o 
   0  -6   8       10.54       -5.71      4.28 o 
   1  -6   8      188.09      165.22      8.79 o 
   2  -6   8       32.97       32.93      6.34 o 
   3  -6   8      283.50      250.85     11.22 o 
   4  -6   8      273.34      253.73     14.22 o 
   5  -6   8       65.42       81.63     10.26 o 
   6  -6   8        6.32        3.46     13.11 o 
  -5  -5   8        1.81       42.53     14.14 o 
  -4  -5   8        1.16       -2.76      4.51 o 
  -3  -5   8      517.29      510.68     15.12 o 
  -2  -5   8      528.63      467.81     13.69 o 
  -1  -5   8        4.30        3.83      4.48 o 
   0  -5   8       21.73       24.79      4.58 o 
   1  -5   8      264.97      235.87      9.05 o 
   2  -5   8       22.83       32.50      7.08 o 
   3  -5   8       12.45       14.98      6.33 o 
   4  -5   8        3.47       14.70      8.35 o 
   5  -5   8       45.66       27.27      8.58 o 
   6  -5   8       66.97       79.27     10.33 o 
  -5  -4   8       90.51      108.17     16.31 o 
  -4  -4   8        2.96        2.00      6.06 o 
  -3  -4   8      106.53      138.91      6.78 o 
  -2  -4   8      162.26      155.78      7.36 o 
  -1  -4   8      186.35      205.74      8.30 o 
   0  -4   8       59.83       54.42      4.85 o 
   1  -4   8      476.02      456.85     12.60 o 
   2  -4   8        5.36        5.03      6.60 o 
   3  -4   8      365.90      344.59     11.48 o 
   4  -4   8       19.10        9.50      7.45 o 
   5  -4   8       12.57        5.61      7.33 o 
   6  -4   8       71.47       68.08     10.61 o 
  -6  -3   8        5.43       -9.84      6.56 o 
  -5  -3   8      140.48      145.47     12.15 o 
  -4  -3   8      113.13       86.37      6.92 o 
  -3  -3   8       21.79       29.74      3.67 o 
  -2  -3   8        0.93       -1.22      2.74 o 
  -1  -3   8      151.17      191.70      6.37 o 
   0  -3   8      939.12     1024.09     26.47 o 
   1  -3   8       68.17       69.42      5.09 o 
   2  -3   8       36.71       53.24      4.90 o 
   3  -3   8      130.63      130.82      7.03 o 
   4  -3   8      349.43      323.92     15.52 o 
   5  -3   8       17.78        9.53      7.36 o 
   6  -3   8       11.61       14.62      7.82 o 
  -6  -2   8       59.19       19.06      8.04 o 
  -5  -2   8      134.26      150.72     12.20 o 
  -4  -2   8       62.71       61.10      6.14 o 
  -3  -2   8        0.01       -0.74      2.58 o 
  -2  -2   8      177.94      192.63      6.48 o 
  -1  -2   8       56.37       30.93      3.41 o 
   0  -2   8      106.49       79.10      4.86 o 
   1  -2   8      663.32      629.77     15.03 o 
   2  -2   8      529.44      611.96     20.02 o 
   3  -2   8       54.46       52.30      4.97 o 
   4  -2   8        3.62        8.73      7.96 o 
   5  -2   8      174.18      161.07     12.37 o 
   6  -2   8        5.05        6.98      7.94 o 
  -6  -1   8       27.73       26.93      8.12 o 
  -5  -1   8       23.99        7.71      6.87 o 
  -4  -1   8      189.62      189.08      8.79 o 
  -3  -1   8      174.81      183.56      9.45 o 
  -2  -1   8      658.96      668.93     11.98 o 
  -1  -1   8      538.61      532.20     11.00 o 
   0  -1   8        0.02       -0.67      2.52 o 
   1  -1   8      164.77      180.20      5.62 o 
   2  -1   8      253.90      251.71      7.60 o 
   3  -1   8      146.39      109.52      4.85 o 
   4  -1   8      161.17      162.71     12.20 o 
   5  -1   8        1.88        7.12      7.43 o 
   6  -1   8        0.32        9.68     18.57 o 
  -6   0   8       12.45       14.79     10.28 o 
  -5   0   8      209.45      261.21     14.83 o 
  -4   0   8       17.22       17.61      4.69 o 
  -3   0   8      195.54      190.03     16.99 o 
  -2   0   8        0.21        1.85      1.92 o 
  -1   0   8      725.68      769.65     14.31 o 
   0   0   8      112.12      117.49      4.97 o 
   1   0   8       77.93       74.50      4.00 o 
   2   0   8       22.02       25.67      3.13 o 
   3   0   8      531.23      492.52     13.72 o 
   4   0   8      502.92      557.45     18.02 o 
   5   0   8       11.26        0.26      5.13 o 
   6   0   8        0.01        8.39      8.53 o 
  -6   1   8        6.01       -7.19      9.64 o 
  -5   1   8        0.43       -3.55      3.68 o 
  -4   1   8        2.25        0.13      3.29 o 
  -3   1   8       15.76        8.46      3.52 o 
  -2   1   8     1412.73     1624.19     31.53 o 
  -1   1   8       89.35       88.57      4.12 o 
   0   1   8       30.22       17.16      4.12 o 
   1   1   8      141.76      174.16      6.00 o 
   2   1   8        9.85       16.96      3.05 o 
   3   1   8        0.03        3.50      4.39 o 
   4   1   8      407.92      411.89     16.29 o 
   5   1   8       41.84       52.74      8.73 o 
   6   1   8       13.60       22.31     10.02 o 
  -6   2   8        2.57       -5.14     18.76 o 
  -5   2   8       34.75       38.48      5.10 o 
  -4   2   8       14.20        9.31      3.91 o 
  -3   2   8      321.16      362.17     16.95 o 
  -2   2   8      409.31      444.95     12.43 o 
  -1   2   8      196.02      157.67      5.46 o 
   0   2   8       23.05       31.16      3.61 o 
   1   2   8        6.39        7.99      3.11 o 
   2   2   8      222.77      217.36      7.78 o 
   3   2   8        6.95       -1.34      4.49 o 
   4   2   8        4.90        3.43      5.36 o 
   5   2   8       80.01       90.66      7.90 o 
   6   2   8      150.38      190.97     10.18 o 
  -6   3   8        6.78       19.50      9.60 o 
  -5   3   8       72.98       54.79      8.92 o 
  -4   3   8       20.64       23.70      4.48 o 
  -3   3   8        9.80       17.34      6.74 o 
  -2   3   8     1312.59     1442.50     35.05 o 
  -1   3   8      158.74      206.14      8.45 o 
   0   3   8      316.43      343.22      9.06 o 
   1   3   8       25.04       29.08      3.75 o 
   2   3   8        0.06       -4.47      2.98 o 
   3   3   8       14.34       13.04      5.68 o 
   4   3   8      224.66      249.91     10.53 o 
   5   3   8        6.78        6.55      7.48 o 
  -6   4   8       16.81        9.21      8.98 o 
  -5   4   8       15.24       27.38      5.09 o 
  -4   4   8        4.39        7.16      4.01 o 
  -3   4   8        0.23        4.21      4.10 o 
  -2   4   8       67.42       73.34      7.77 o 
  -1   4   8     1013.50      994.01     22.20 o 
   0   4   8     2194.95     2153.36     35.08 o 
   1   4   8      480.80      433.92     11.80 o 
   2   4   8        0.61        3.75      3.54 o 
   3   4   8      768.70      750.40     25.23 o 
   4   4   8       19.62       25.35      7.76 o 
   5   4   8      126.29      153.22     20.43 o 
  -6   5   8      159.92      120.94     18.69 o 
  -5   5   8       31.36       22.12      5.31 o 
  -4   5   8       25.70       41.82      8.28 o 
  -3   5   8      664.53      628.34     17.49 o 
  -2   5   8        1.24       -1.10      5.99 o 
  -1   5   8      254.90      234.66      9.63 o 
   0   5   8      322.51      298.08      8.82 o 
   1   5   8      222.10      189.30      8.77 o 
   2   5   8       18.45       19.49      4.64 o 
   3   5   8      246.94      250.98     14.55 o 
   4   5   8        1.18       -0.42      9.12 o 
   5   5   8       68.39       97.02     10.82 o 
  -6   6   8      207.16      235.67     16.72 o 
  -5   6   8      197.18      247.47     11.66 o 
  -4   6   8        8.09       11.85      5.83 o 
  -3   6   8       14.50       14.51      6.75 o 
  -2   6   8        7.59       11.85      4.16 o 
  -1   6   8      344.36      349.14     15.50 o 
   0   6   8      242.44      230.94      9.74 o 
   1   6   8       73.20       69.68      6.56 o 
   2   6   8       76.38       54.84      6.21 o 
   3   6   8        5.87        9.60      7.39 o 
   4   6   8       12.61       12.84      7.18 o 
  -5   7   8       11.90        4.99      8.28 o 
  -4   7   8       11.81       17.98      6.90 o 
  -3   7   8       49.15       50.84      8.35 o 
  -2   7   8        2.03       11.39     14.23 o 
  -1   7   8      240.46      199.94     12.47 o 
   0   7   8      136.99      123.43      9.87 o 
   1   7   8       43.78       26.66      5.77 o 
   2   7   8        8.62       15.23      5.36 o 
   3   7   8       37.68       52.82      9.29 o 
   4   7   8       90.68       80.04     10.35 o 
  -5   8   8        1.24       -7.89     12.54 o 
  -4   8   8       54.67        6.23     22.29 o 
  -3   8   8       26.14       20.52      7.35 o 
  -2   8   8        1.15       -2.22     11.40 o 
  -1   8   8       10.67        0.31      5.61 o 
   0   8   8      169.79      184.66     11.52 o 
   1   8   8       63.23       77.28      7.12 o 
   2   8   8      284.40      292.08     23.64 o 
   3   8   8       27.20       40.34     10.96 o 
  -4   9   8       45.52       58.04      9.30 o 
  -3   9   8       13.72       20.66      7.58 o 
  -2   9   8        1.60       12.03      9.51 o 
  -1   9   8       30.09       35.21      7.24 o 
   0   9   8        5.15        5.67      6.27 o 
   1   9   8        9.89       18.56      6.74 o 
   2   9   8       22.86       23.16     10.87 o 
  -3  10   8       26.53       44.76     10.15 o 
  -2  10   8      117.64      100.91     12.23 o 
  -1  10   8       65.36       69.59     11.21 o 
   0  10   8        3.22        7.68      6.92 o 
   0 -10   9       32.47       22.39     12.97 o 
   1 -10   9       17.61       17.07      7.79 o 
  -2  -9   9       20.35       19.56      9.06 o 
  -1  -9   9       43.16       45.64     15.58 o 
   0  -9   9       14.98       13.36      7.23 o 
   1  -9   9       14.26        9.57      6.89 o 
   2  -9   9       44.89       42.05      8.05 o 
   3  -9   9       68.94       57.32      8.13 o 
  -3  -8   9       27.31       34.98      9.73 o 
  -2  -8   9       12.34       15.75      8.41 o 
  -1  -8   9       73.22       87.98     10.25 o 
   0  -8   9       47.81       38.04      7.73 o 
   1  -8   9      284.49      251.27     23.10 o 
   2  -8   9        0.10       -4.76      5.67 o 
   3  -8   9       85.23       95.17      8.46 o 
   4  -8   9       88.05      128.15     12.79 o 
  -4  -7   9        6.90        2.16      8.08 o 
  -3  -7   9       55.49       75.70     19.28 o 
  -2  -7   9       54.91       57.64     10.91 o 
  -1  -7   9       41.18       47.00     14.03 o 
   0  -7   9       44.12       39.52      6.57 o 
   1  -7   9      378.52      386.34     13.74 o 
   2  -7   9       97.02       97.96      8.38 o 
   3  -7   9       37.46       33.82      6.79 o 
   4  -7   9      216.66      212.33     13.64 o 
   5  -7   9       59.95       61.13     11.28 o 
  -4  -6   9       16.77      -13.56     15.90 o 
  -3  -6   9      256.99      271.45     13.96 o 
  -2  -6   9      970.05      969.71     23.48 o 
  -1  -6   9      268.60      282.77     11.23 o 
   0  -6   9       19.64       16.31      5.12 o 
   1  -6   9      499.14      449.04     20.66 o 
   2  -6   9       94.60       92.23      8.05 o 
   3  -6   9      196.36      213.36     10.65 o 
   4  -6   9        0.63        6.03      6.60 o 
   5  -6   9       23.23       20.17      9.11 o 
  -4  -5   9       12.60       14.12      8.08 o 
  -3  -5   9        2.70        4.20      5.11 o 
  -2  -5   9      131.50      132.91      8.01 o 
  -1  -5   9      378.49      367.05     12.14 o 
   0  -5   9      139.43      142.26      8.40 o 
   1  -5   9       43.47       34.46      5.51 o 
   2  -5   9       26.45       38.03      6.15 o 
   3  -5   9        3.44        0.31      6.11 o 
   4  -5   9       59.39       65.73     10.08 o 
   5  -5   9       18.71       27.39      8.95 o 
  -5  -4   9      133.76      144.47     12.31 o 
  -4  -4   9       18.93        4.13      6.02 o 
  -3  -4   9      186.45      208.79     10.98 o 
  -2  -4   9        0.17       -0.24      3.55 o 
  -1  -4   9       32.52       40.16      4.92 o 
   0  -4   9      578.26      600.62     19.67 o 
   1  -4   9      296.66      309.35     10.53 o 
   2  -4   9       11.16       17.89      4.63 o 
   3  -4   9        9.15       10.56      5.65 o 
   4  -4   9        0.25       -0.02      7.45 o 
   5  -4   9      176.87      162.92     12.70 o 
   6  -4   9       32.32       35.69      9.13 o 
  -6  -3   9       36.45       18.28      9.66 o 
  -5  -3   9       13.01      -14.35      9.56 o 
  -4  -3   9       96.45      128.79      8.40 o 
  -3  -3   9       53.95       55.25      6.72 o 
  -2  -3   9       39.16       33.76      4.46 o 
  -1  -3   9      115.42      136.04      6.63 o 
   0  -3   9      267.95      222.08      8.41 o 
   1  -3   9        0.01       -1.62      4.28 o 
   2  -3   9       42.80       52.44      5.20 o 
   3  -3   9        5.14        3.74      4.44 o 
   4  -3   9       16.01        0.46      7.45 o 
   5  -3   9      111.65      110.52     10.90 o 
   6  -3   9      110.37      137.44     12.62 o 
  -6  -2   9      142.63      181.22     14.29 o 
  -5  -2   9      157.15      153.95     12.54 o 
  -4  -2   9      395.07      407.82     13.59 o 
  -3  -2   9       54.36       58.14      5.87 o 
  -2  -2   9        0.44       -0.13      3.33 o 
  -1  -2   9     1283.78     1323.18     26.65 o 
   0  -2   9     1002.85     1054.46     22.22 o 
   1  -2   9      236.11      215.39      8.26 o 
   2  -2   9       98.97      116.69      6.40 o 
   3  -2   9        0.69       -1.39      3.84 o 
   4  -2   9       84.58       81.50     10.08 o 
   5  -2   9       36.89       25.04      8.67 o 
   6  -2   9       13.48       18.62      8.56 o 
  -6  -1   9        2.75       19.12      9.08 o 
  -5  -1   9       21.33       37.29      8.48 o 
  -4  -1   9      191.88      205.26      9.69 o 
  -3  -1   9       41.91       34.77      4.98 o 
  -2  -1   9       18.00       21.75      4.57 o 
  -1  -1   9        0.58        3.44      2.58 o 
   0  -1   9      927.32      859.52     15.87 o 
   1  -1   9      355.56      374.58     11.09 o 
   2  -1   9      175.03      164.99      7.40 o 
   3  -1   9       60.03       54.96      5.37 o 
   4  -1   9        6.20        5.96     10.95 o 
   5  -1   9       20.59       11.65      8.91 o 
   6  -1   9        3.35       14.76      8.62 o 
  -6   0   9       18.65       28.04      8.03 o 
  -5   0   9      138.62      142.81     12.12 o 
  -4   0   9        1.81       10.29      7.75 o 
  -3   0   9      706.57      703.26     17.57 o 
  -2   0   9       74.84       71.44      5.84 o 
  -1   0   9      120.86      118.66      4.86 o 
   0   0   9      250.43      218.22      6.68 o 
   1   0   9      300.81      323.89      8.32 o 
   2   0   9      473.66      463.79     10.75 o 
   3   0   9      244.31      244.14     11.05 o 
   4   0   9       12.92       10.88      9.13 o 
   5   0   9       70.84       81.80     10.92 o 
   6   0   9        8.66        2.37      8.16 o 
  -6   1   9      113.06      103.79     11.43 o 
  -5   1   9       36.34       21.42      4.67 o 
  -4   1   9       17.61       11.45      4.09 o 
  -3   1   9        7.71        8.76      3.99 o 
  -2   1   9      216.09      234.68      9.41 o 
  -1   1   9       31.43       29.02      6.79 o 
   0   1   9        0.45       -0.76      2.77 o 
   1   1   9        2.26        3.70      3.26 o 
   2   1   9       26.57       38.58      3.90 o 
   3   1   9      481.07      526.86     15.15 o 
   4   1   9       12.60        3.30      5.11 o 
   5   1   9       18.86       34.15      9.55 o 
   6   1   9        0.85       20.99      8.98 o 
  -6   2   9       55.91       61.07      9.88 o 
  -5   2   9       25.52       19.07      8.69 o 
  -4   2   9       51.49       53.14      5.81 o 
  -3   2   9      512.72      548.78     15.44 o 
  -2   2   9        5.13        7.82      3.65 o 
  -1   2   9       89.03       96.86     11.19 o 
   0   2   9       90.08       99.66      6.60 o 
   1   2   9        0.58        1.83      2.95 o 
   2   2   9       62.40       46.36      4.26 o 
   3   2   9      112.35      127.23      9.19 o 
   4   2   9       22.66       35.74      6.35 o 
   5   2   9       16.75       23.47      6.22 o 
  -6   3   9       17.27       10.48      6.87 o 
  -5   3   9        0.18        1.82      4.23 o 
  -4   3   9        5.07        0.78      3.93 o 
  -3   3   9     1191.31     1240.69     38.71 o 
  -2   3   9       74.88       71.49      5.87 o 
  -1   3   9       10.01       15.89      4.69 o 
   0   3   9      143.62      123.19      6.02 o 
   1   3   9      481.18      441.98     11.00 o 
   2   3   9      121.00      116.92      6.00 o 
   3   3   9      106.34      105.42      9.14 o 
   4   3   9       71.61      101.36     11.88 o 
   5   3   9      102.03      104.61     10.63 o 
  -6   4   9       32.75       12.60     19.69 o 
  -5   4   9       17.72       15.79     11.34 o 
  -4   4   9       81.02      100.05      7.48 o 
  -3   4   9       23.23       16.87      7.10 o 
  -2   4   9        8.68        4.59      5.78 o 
  -1   4   9       37.99       39.96      5.79 o 
   0   4   9      174.69      170.79      7.20 o 
   1   4   9      146.60      151.92      7.73 o 
   2   4   9        0.34       -4.48      2.99 o 
   3   4   9        4.83       -0.69      7.32 o 
   4   4   9       44.38       35.12      8.01 o 
   5   4   9        5.97        8.35     10.04 o 
  -6   5   9       15.43       22.54      7.90 o 
  -5   5   9      172.22      195.33     11.39 o 
  -4   5   9        6.55        6.06      4.44 o 
  -3   5   9       62.86       58.42      6.34 o 
  -2   5   9       81.05      105.53      8.01 o 
  -1   5   9      513.94      531.23     15.31 o 
   0   5   9     1023.93     1020.81     34.60 o 
   1   5   9       35.16       34.86      5.81 o 
   2   5   9       11.31       17.60      7.39 o 
   3   5   9       10.00       13.64     13.05 o 
   4   5   9       21.15       22.05      8.00 o 
  -5   6   9        2.33        6.36      5.51 o 
  -4   6   9       34.43       37.84      6.10 o 
  -3   6   9       10.18       18.74      6.96 o 
  -2   6   9        1.28        1.93     10.44 o 
  -1   6   9        0.85        3.61      6.18 o 
   0   6   9      359.29      321.76     14.58 o 
   1   6   9      144.35      136.18      9.49 o 
   2   6   9        2.49        6.02      5.21 o 
   3   6   9       19.64       17.52      8.19 o 
   4   6   9       25.60       24.09     12.17 o 
  -5   7   9       54.70       58.64      7.22 o 
  -4   7   9       11.34       13.95      7.39 o 
  -3   7   9       93.17       92.07     11.79 o 
  -2   7   9        7.84        3.02      6.35 o 
  -1   7   9       13.31       13.00      6.48 o 
   0   7   9      231.62      195.91     12.06 o 
   1   7   9      163.23      194.76     11.96 o 
   2   7   9      244.67      258.41     13.71 o 
   3   7   9      122.87      145.04     28.36 o 
  -4   8   9       82.30       78.49     10.27 o 
  -3   8   9        9.12       53.85     20.43 o 
  -2   8   9       25.87       22.63      7.07 o 
  -1   8   9       25.98       33.59     16.65 o 
   0   8   9       47.20       57.58      7.90 o 
   1   8   9       39.96       50.63      9.28 o 
   2   8   9        1.13        6.01      9.92 o 
  -3   9   9       80.15       87.04     10.58 o 
  -2   9   9       17.71       30.72      7.79 o 
  -1   9   9       40.66       46.59      8.14 o 
   0   9   9        3.10        2.17     10.19 o 
   1   9   9       58.46       70.80      9.40 o 
  -1  10   9       90.36      100.78     10.55 o 
  -1  -9  10        0.04        9.77      8.13 o 
   0  -9  10       87.23       92.99     10.41 o 
   1  -9  10       57.57       56.84      9.24 o 
   2  -9  10       23.62       32.11      9.19 o 
   3  -9  10        1.63        7.69      8.23 o 
  -2  -8  10       32.84       33.13      8.87 o 
  -1  -8  10        8.04        9.66     15.85 o 
   0  -8  10        9.95       10.61      7.11 o 
   1  -8  10      123.11      112.38     11.20 o 
   2  -8  10       13.94       16.92      6.34 o 
   3  -8  10       15.86       37.64     13.60 o 
   4  -8  10       89.10       90.15     28.16 o 
  -3  -7  10        6.61       -1.44      9.51 o 
  -2  -7  10       98.24       65.89      9.13 o 
  -1  -7  10       56.54       43.04     11.54 o 
   0  -7  10        7.91        7.38      6.02 o 
   1  -7  10        0.01       -6.53      7.25 o 
   2  -7  10        9.12        4.82      7.08 o 
   3  -7  10      145.12      151.95     11.42 o 
   4  -7  10       11.47       16.36      7.11 o 
  -4  -6  10        1.22       -7.90     12.04 o 
  -3  -6  10      138.90      146.86     10.79 o 
  -2  -6  10      185.04      194.18     10.88 o 
  -1  -6  10       23.19       20.53      5.64 o 
   0  -6  10       35.56       30.20      5.60 o 
   1  -6  10       10.32       15.56      6.68 o 
   2  -6  10       67.47       69.06      7.73 o 
   3  -6  10        6.19        1.76      6.67 o 
   4  -6  10      215.23      185.79     13.88 o 
   5  -6  10       11.44       11.10     10.99 o 
  -4  -5  10        2.68        7.61      8.34 o 
  -3  -5  10      151.00      185.91     18.08 o 
  -2  -5  10      338.31      331.13     12.27 o 
  -1  -5  10        6.58       11.37      4.87 o 
   0  -5  10        2.40       -0.50      4.72 o 
   1  -5  10      169.31      176.42      8.91 o 
   2  -5  10       86.79       72.66      6.83 o 
   3  -5  10       93.97      107.02      8.77 o 
   4  -5  10        4.15        0.57      7.68 o 
   5  -5  10      101.61       85.62     10.58 o 
  -5  -4  10       35.64       31.34     11.21 o 
  -4  -4  10       10.40       19.42     12.25 o 
  -3  -4  10       94.95      107.92      9.87 o 
  -2  -4  10       65.87       54.54      5.79 o 
  -1  -4  10      336.25      303.23     10.92 o 
   0  -4  10       61.85       56.83      7.49 o 
   1  -4  10      276.91      243.47      9.80 o 
   2  -4  10       22.66       24.47      5.36 o 
   3  -4  10     1017.61     1040.40     40.44 o 
   4  -4  10        6.69        8.75      7.96 o 
   5  -4  10        8.53        6.82      7.69 o 
  -5  -3  10       46.52       48.90     11.45 o 
  -4  -3  10       26.24       33.92      6.66 o 
  -3  -3  10      111.42      101.78      9.50 o 
  -2  -3  10        8.95       11.37      3.83 o 
  -1  -3  10      272.31      298.98     11.78 o 
   0  -3  10      899.22      923.86     21.02 o 
   1  -3  10       54.29       72.36      8.89 o 
   2  -3  10       61.42       61.73      5.95 o 
   3  -3  10        0.26       -2.95      4.73 o 
   4  -3  10       17.72       22.01      8.68 o 
   5  -3  10       45.88       47.08      9.33 o 
  -6  -2  10       91.67       58.84     11.34 o 
  -5  -2  10        3.89        6.98      7.72 o 
  -4  -2  10        0.14        0.78      4.73 o 
  -3  -2  10      871.16      854.55     21.30 o 
  -2  -2  10       24.44       25.04      8.55 o 
  -1  -2  10        9.39       18.63      3.85 o 
   0  -2  10      361.97      362.95     11.06 o 
   1  -2  10      403.85      441.81     12.87 o 
   2  -2  10        0.00        0.67      3.63 o 
   3  -2  10       28.47       36.86      5.30 o 
   4  -2  10      136.44      112.17     11.34 o 
   5  -2  10       48.57       60.35      9.87 o 
   6  -2  10       21.48       28.27     13.98 o 
  -6  -1  10       91.13      121.83     19.81 o 
  -5  -1  10       98.90      101.20     11.17 o 
  -4  -1  10       63.28       48.09      6.01 o 
  -3  -1  10       21.37       23.42      5.20 o 
  -2  -1  10        0.64        8.76      4.54 o 
  -1  -1  10      677.49      623.66     15.20 o 
   0  -1  10      147.32      140.05      6.65 o 
   1  -1  10      269.58      257.47     15.46 o 
   2  -1  10       60.15       53.48      5.17 o 
   3  -1  10        2.60        3.94      8.53 o 
   4  -1  10      141.44      151.75     13.40 o 
   5  -1  10        3.09        0.48      8.26 o 
   6  -1  10        0.88       13.76      8.73 o 
  -6   0  10        0.26       -5.88      7.29 o 
  -5   0  10       91.22       91.03      8.99 o 
  -4   0  10      120.45      116.04      7.70 o 
  -3   0  10      356.84      350.66     12.08 o 
  -2   0  10      304.64      344.60     11.85 o 
  -1   0  10        1.40        1.11      5.10 o 
   0   0  10      178.52      157.58      6.98 o 
   1   0  10       26.86       30.92      4.97 o 
   2   0  10       12.48       25.43      4.52 o 
   3   0  10       53.00       54.51      9.82 o 
   4   0  10       47.98       39.83     11.58 o 
   5   0  10        2.58        4.70      8.44 o 
  -6   1  10       45.25       60.02     10.78 o 
  -5   1  10        0.16       -5.05      6.47 o 
  -4   1  10        4.57       10.20      4.50 o 
  -3   1  10       14.60       19.25      4.58 o 
  -2   1  10       12.99       22.48      5.34 o 
  -1   1  10      237.51      267.33     10.09 o 
   0   1  10      120.92      108.17      5.30 o 
   1   1  10       18.38       18.04      3.67 o 
   2   1  10       13.75       22.75      3.81 o 
   3   1  10       27.77       27.65      5.82 o 
   4   1  10      120.14       96.06     15.06 o 
   5   1  10        0.06        6.38     11.02 o 
  -6   2  10       12.76        9.51      7.53 o 
  -5   2  10        0.04        6.73      7.07 o 
  -4   2  10       13.22        4.41      4.47 o 
  -3   2  10        9.44        7.39      4.75 o 
  -2   2  10     1068.66     1134.71     25.58 o 
  -1   2  10       73.99       76.96      6.55 o 
   0   2  10        0.48       -3.60      3.53 o 
   1   2  10      414.61      416.39     10.75 o 
   2   2  10       61.86       48.82      4.70 o 
   3   2  10      100.09      107.18     11.38 o 
   4   2  10      119.16      129.68      8.85 o 
   5   2  10       54.09       71.45     17.28 o 
  -6   3  10        1.62        2.86      8.28 o 
  -5   3  10       54.60       50.57      6.47 o 
  -4   3  10      189.53      166.43      9.40 o 
  -3   3  10       18.63       25.29      6.80 o 
  -2   3  10       76.61       76.24      7.33 o 
  -1   3  10        0.14        5.67      4.94 o 
   0   3  10      160.59      163.21      8.31 o 
   1   3  10        1.10       -2.68      3.92 o 
   2   3  10      117.77      117.32      6.51 o 
   3   3  10       51.14       54.49     13.46 o 
   4   3  10       41.43       59.61      5.43 o 
   5   3  10        5.94       17.25     11.89 o 
  -6   4  10       10.26        5.71     22.14 o 
  -5   4  10       24.62       25.24      5.66 o 
  -4   4  10      104.12      159.85     11.97 o 
  -3   4  10      284.37      255.34     11.20 o 
  -2   4  10       25.85       29.65      6.48 o 
  -1   4  10        6.86       15.44      5.76 o 
   0   4  10      227.42      245.52     10.16 o 
   1   4  10      185.09      176.95      7.66 o 
   2   4  10       34.19       38.41      7.02 o 
   3   4  10        0.35       11.42      7.56 o 
   4   4  10       23.07       30.54      7.85 o 
  -5   5  10        1.12        4.66      5.08 o 
  -4   5  10        4.15        1.89      4.86 o 
  -3   5  10      359.56      334.77     13.03 o 
  -2   5  10        5.33        9.08      5.42 o 
  -1   5  10       68.09       82.58      9.61 o 
   0   5  10      437.88      375.62     16.06 o 
   1   5  10      103.15       85.37      7.58 o 
   2   5  10        2.89        8.26      4.97 o 
   3   5  10        5.52       15.87     17.88 o 
   4   5  10       15.41       24.63      8.30 o 
  -5   6  10       79.64       66.24      7.61 o 
  -4   6  10        1.99       10.69      6.86 o 
  -3   6  10      171.48      168.53      9.84 o 
  -2   6  10        3.43        5.29      6.29 o 
  -1   6  10      165.40      191.45     12.53 o 
   0   6  10       33.43       33.26      7.20 o 
   1   6  10       41.88       46.04      9.67 o 
   2   6  10       78.81       87.88      9.07 o 
   3   6  10       24.30       41.22      9.33 o 
  -5   7  10       76.77       68.30     10.21 o 
  -4   7  10      178.11      150.03     12.87 o 
  -3   7  10       21.17       64.14     15.33 o 
  -2   7  10        0.02        0.53      6.43 o 
  -1   7  10       59.25       79.92      9.20 o 
   0   7  10       18.13       35.05     15.41 o 
   1   7  10      158.16      162.36     11.75 o 
   2   7  10       19.38       32.52      9.42 o 
   3   7  10        0.04       13.41      8.70 o 
  -4   8  10        0.01        4.48      7.40 o 
  -3   8  10       17.00       18.89      7.73 o 
  -2   8  10       52.49       54.66      8.99 o 
  -1   8  10        0.56       -2.86     10.43 o 
   0   8  10       30.03       21.58     13.71 o 
   1   8  10      130.78      131.09     10.88 o 
   2   8  10      126.79      138.67     17.58 o 
  -3   9  10        0.70       -3.52      7.09 o 
  -2   9  10       28.45        9.60     11.53 o 
  -1   9  10       35.34       28.46      7.54 o 
   0   9  10       64.90       66.64      9.35 o 
   0  -9  11        3.93        1.02      7.34 o 
   1  -9  11        3.00        3.14      7.30 o 
  -2  -8  11        2.17        2.65      7.35 o 
  -1  -8  11       92.87       78.41     10.23 o 
   0  -8  11      165.04      155.93     22.94 o 
   1  -8  11        3.71        6.73      6.88 o 
   2  -8  11       10.48       -1.87      6.17 o 
   3  -8  11       39.20       32.91      7.57 o 
  -3  -7  11        0.48      -24.37     16.25 o 
  -2  -7  11        0.06       -5.12      6.05 o 
  -1  -7  11       35.31       28.18      7.28 o 
   0  -7  11       84.88       93.50      8.13 o 
   1  -7  11       15.13        7.12      7.87 o 
   2  -7  11       40.41       37.41      8.32 o 
   3  -7  11        8.07       19.60      7.05 o 
   4  -7  11       76.13      101.83     11.21 o 
  -3  -6  11       76.57       62.83     13.59 o 
  -2  -6  11      192.16      211.31     10.75 o 
  -1  -6  11        5.04       -0.26      5.22 o 
   0  -6  11       40.07       40.30      6.14 o 
   1  -6  11        6.46        7.37      5.39 o 
   2  -6  11      339.56      328.48     15.11 o 
   3  -6  11      198.88      163.20     10.44 o 
   4  -6  11       48.11       49.91      9.34 o 
  -4  -5  11        6.61       -6.59      8.29 o 
  -3  -5  11       87.37       74.86      9.88 o 
  -2  -5  11       35.44       42.40      6.18 o 
  -1  -5  11      152.41      129.61     13.04 o 
   0  -5  11       81.61       80.47      7.16 o 
   1  -5  11        1.73       10.99      5.77 o 
   2  -5  11       28.05       31.71      6.32 o 
   3  -5  11       69.99       74.97      9.24 o 
   4  -5  11        9.67       17.45      8.72 o 
   5  -5  11        0.69       18.45      8.82 o 
  -5  -4  11        4.56       34.79     14.77 o 
  -4  -4  11      169.91      159.14     12.27 o 
  -3  -4  11       12.47       11.43      7.67 o 
  -2  -4  11       13.04       18.46      7.28 o 
  -1  -4  11      138.11      148.63      8.07 o 
   0  -4  11     1155.87     1132.62     25.46 o 
   1  -4  11      105.01      107.44      7.32 o 
   2  -4  11        0.16        3.29      5.40 o 
   3  -4  11       28.96       22.87      6.35 o 
   4  -4  11       27.53       21.39      8.52 o 
   5  -4  11      175.66      193.43     14.65 o 
  -5  -3  11       23.12       11.97     10.10 o 
  -4  -3  11        5.38       10.44     11.04 o 
  -3  -3  11        0.71        6.66      9.05 o 
  -2  -3  11       24.34       18.00      6.67 o 
  -1  -3  11      131.17      134.58      7.37 o 
   0  -3  11      323.38      268.20     10.27 o 
   1  -3  11      113.53       98.22      7.13 o 
   2  -3  11       22.48       21.50      5.37 o 
   3  -3  11       84.91       88.83      7.47 o 
   4  -3  11       28.71       34.13      9.15 o 
   5  -3  11       69.86       58.03      9.86 o 
  -5  -2  11        9.61       14.13     10.07 o 
  -4  -2  11       17.21       26.20      6.08 o 
  -3  -2  11       59.45       75.46      8.89 o 
  -2  -2  11        6.02        4.75      5.63 o 
  -1  -2  11      347.86      300.70     10.33 o 
   0  -2  11      512.97      487.77     13.74 o 
   1  -2  11       48.26       52.43      5.73 o 
   2  -2  11        1.42        8.59      4.81 o 
   3  -2  11      191.76      163.32     12.80 o 
   4  -2  11       13.62       20.93      9.56 o 
   5  -2  11        7.28        4.76      8.34 o 
  -5  -1  11       64.37       77.31      9.74 o 
  -4  -1  11        6.20       -2.98      6.95 o 
  -3  -1  11       25.08       16.27      6.02 o 
  -2  -1  11        6.81       16.68      6.08 o 
  -1  -1  11       36.44       51.57      8.18 o 
   0  -1  11      740.60      751.24     24.04 o 
   1  -1  11      219.73      229.23      9.44 o 
   2  -1  11       81.86       81.97      6.50 o 
   3  -1  11        0.83       -8.51      8.22 o 
   4  -1  11       29.24       38.07     10.89 o 
   5  -1  11        0.53       19.35      9.44 o 
  -6   0  11      132.53      140.08     14.05 o 
  -5   0  11        1.24       -0.40      4.91 o 
  -4   0  11        0.70        5.96      4.80 o 
  -3   0  11       25.78       20.91      5.48 o 
  -2   0  11      212.87      191.41      9.62 o 
  -1   0  11      133.82      122.43      9.03 o 
   0   0  11       88.42       86.49      5.94 o 
   1   0  11      291.04      271.52     10.11 o 
   2   0  11      326.54      297.02     13.26 o 
   3   0  11      102.55       97.80     13.27 o 
   4   0  11        0.16       15.86     12.60 o 
   5   0  11        8.64       26.11     21.18 o 
  -6   1  11       54.02       67.93     16.09 o 
  -5   1  11        2.18        2.67      9.94 o 
  -4   1  11        3.40        3.52      4.45 o 
  -3   1  11       36.42       35.06      5.18 o 
  -2   1  11      405.69      404.55     13.70 o 
  -1   1  11       24.32       29.66      5.62 o 
   0   1  11        0.08        4.36      3.60 o 
   1   1  11       76.02       77.73      6.54 o 
   2   1  11      386.65      360.02     12.38 o 
   3   1  11      446.78      476.61     20.36 o 
   4   1  11        0.01       22.08     16.37 o 
   5   1  11       36.54       74.39     20.27 o 
  -6   2  11        4.11       -7.89     25.64 o 
  -5   2  11       60.42       55.98     10.58 o 
  -4   2  11      123.30      115.96      8.22 o 
  -3   2  11      252.74      223.62     10.50 o 
  -2   2  11        0.05       -5.97      4.79 o 
  -1   2  11       93.28       89.01      8.70 o 
   0   2  11        1.34       -6.50      4.34 o 
   1   2  11      101.28      102.54      6.14 o 
   2   2  11       32.61       32.99      6.08 o 
   3   2  11       90.63      118.39     12.01 o 
   4   2  11        0.00        0.51      8.62 o 
   5   2  11       24.79       18.66     15.91 o 
  -5   3  11        5.61       15.62      5.25 o 
  -4   3  11      144.93      179.09      9.89 o 
  -3   3  11      328.42      388.10     14.07 o 
  -2   3  11       17.31       30.90      6.36 o 
  -1   3  11      119.67      150.22      9.24 o 
   0   3  11       58.04       56.28      6.69 o 
   1   3  11      186.75      179.08     14.03 o 
   2   3  11        4.30       -0.74      4.33 o 
   3   3  11        0.00       -0.10      6.01 o 
   4   3  11        1.29        7.31      7.21 o 
  -5   4  11       26.14        4.27      5.10 o 
  -4   4  11        0.19        7.39      6.01 o 
  -3   4  11       68.29       67.28      7.06 o 
  -2   4  11       43.97       55.82      7.41 o 
  -1   4  11      158.94      137.35      9.20 o 
   0   4  11      165.35      155.90     14.55 o 
   1   4  11      105.03      101.42     14.12 o 
   2   4  11        2.59        6.80      5.31 o 
   3   4  11       41.32       44.97      9.46 o 
   4   4  11       47.30       64.91      9.82 o 
  -5   5  11       42.88       46.43     11.28 o 
  -4   5  11       28.68       19.17     10.83 o 
  -3   5  11       48.85       47.81      7.33 o 
  -2   5  11      160.41      163.42     10.22 o 
  -1   5  11      163.22      160.69      9.68 o 
   0   5  11       54.27       51.49      7.91 o 
   1   5  11        2.16        9.00      6.36 o 
   2   5  11       20.20       40.00      6.17 o 
   3   5  11      290.63      295.76     16.24 o 
   4   5  11      156.01      192.59     14.18 o 
  -5   6  11       10.89       19.10      7.02 o 
  -4   6  11        1.95        7.20      5.86 o 
  -3   6  11       88.14      110.43      8.69 o 
  -2   6  11        1.14        2.24      9.73 o 
  -1   6  11       41.74       37.22      7.85 o 
   0   6  11        0.74       -0.31      6.24 o 
   1   6  11       13.74       15.62      6.92 o 
   2   6  11        3.70        4.68      8.42 o 
   3   6  11        8.70       -0.86     11.01 o 
  -4   7  11        0.34       40.41     24.60 o 
  -3   7  11       74.49       70.84     11.37 o 
  -2   7  11       69.40       69.06      9.34 o 
  -1   7  11        2.91        0.89      8.66 o 
   0   7  11       15.47       13.89      7.92 o 
   1   7  11      143.59      156.74     11.60 o 
   2   7  11       77.79      100.02     16.28 o 
  -3   8  11        0.89       16.87      8.90 o 
  -2   8  11       47.38       68.49      9.70 o 
  -1   8  11        0.12        7.10      6.73 o 
   0   8  11        0.03        2.14      6.09 o 
   1   8  11       22.66       26.38      7.97 o 
  -1   9  11       30.98       45.20      8.42 o 
  -1  -8  12        0.02      -10.43      9.00 o 
   0  -8  12        0.01        0.79      9.49 o 
   1  -8  12       22.85       30.88      8.01 o 
   2  -8  12        0.48       -7.03     10.79 o 
  -2  -7  12       29.97       43.31     11.27 o 
  -1  -7  12       26.12       11.96     15.86 o 
   0  -7  12        5.60        2.51     11.35 o 
   1  -7  12      103.40       94.70      8.77 o 
   2  -7  12      186.16      167.34     10.88 o 
   3  -7  12       61.94       64.75      8.27 o 
  -3  -6  12       50.30       42.09     10.92 o 
  -2  -6  12       41.83       53.35     13.99 o 
  -1  -6  12       23.99       21.68      5.98 o 
   0  -6  12       14.54       16.21      5.64 o 
   1  -6  12       78.54       89.92      7.86 o 
   2  -6  12       10.38        4.78      7.86 o 
   3  -6  12       46.08       45.46      9.90 o 
   4  -6  12       12.11       12.91      7.92 o 
  -4  -5  12       46.80       67.16     14.17 o 
  -3  -5  12       85.49      101.62     11.52 o 
  -2  -5  12        0.16        4.05      8.20 o 
  -1  -5  12       22.34       18.12      5.32 o 
   0  -5  12       32.52       37.81      6.26 o 
   1  -5  12      182.76      163.53      9.24 o 
   2  -5  12      173.71      195.11     10.15 o 
   3  -5  12       24.46       35.93      7.18 o 
   4  -5  12        1.84       -1.12      8.38 o 
  -4  -4  12        5.49       22.15      8.64 o 
  -3  -4  12       44.96       33.12      9.22 o 
  -2  -4  12        4.93        2.51      6.81 o 
  -1  -4  12       91.53       94.74      7.16 o 
   0  -4  12       52.03       59.54      7.98 o 
   1  -4  12       89.52       77.74      7.11 o 
   2  -4  12       11.48       -2.13      5.63 o 
   3  -4  12        7.72       12.93      9.21 o 
   4  -4  12       22.89       31.11      9.16 o 
  -4  -3  12      107.26       93.22     12.65 o 
  -3  -3  12       47.27       40.50      8.01 o 
  -2  -3  12       11.63       14.67      6.81 o 
  -1  -3  12      231.92      193.01     11.98 o 
   0  -3  12      642.32      580.70     16.35 o 
   1  -3  12       43.34       35.24      5.77 o 
   2  -3  12        8.55        3.17      5.05 o 
   3  -3  12        6.28       17.00      9.37 o 
   4  -3  12        0.20       -9.19      8.44 o 
   5  -3  12       40.99       58.76     11.22 o 
  -5  -2  12        4.64        6.58      7.54 o 
  -4  -2  12       12.51       21.25      7.35 o 
  -3  -2  12       87.78       89.09      9.42 o 
  -2  -2  12        3.32        2.89      8.65 o 
  -1  -2  12        1.88        2.80      5.63 o 
   0  -2  12        1.46       -1.86      4.06 o 
   1  -2  12      365.43      381.72     13.70 o 
   2  -2  12       31.63       40.49      6.01 o 
   3  -2  12        0.35        0.24      8.84 o 
   4  -2  12        3.78        0.77      8.85 o 
   5  -2  12        0.92       24.50     21.53 o 
  -5  -1  12       33.48       29.08      6.87 o 
  -4  -1  12       67.69       72.26      8.80 o 
  -3  -1  12      125.70      154.00     11.19 o 
  -2  -1  12        6.55        4.34      5.68 o 
  -1  -1  12        1.12        7.73      5.52 o 
   0  -1  12       48.05       41.02      5.48 o 
   1  -1  12       81.69       87.44      6.91 o 
   2  -1  12       50.61       43.33      6.12 o 
   3  -1  12        1.46        2.79      8.92 o 
   4  -1  12        1.53       10.14      8.88 o 
   5  -1  12       40.05       24.30      9.49 o 
  -5   0  12      145.70      148.68      9.69 o 
  -4   0  12        8.15        6.65      5.10 o 
  -3   0  12       10.95       17.68      8.17 o 
  -2   0  12       97.02      100.11      8.95 o 
  -1   0  12      176.19      155.48     10.42 o 
   0   0  12       63.76       56.53     12.42 o 
   1   0  12      117.46      107.29      8.61 o 
   2   0  12      202.79      213.25     14.74 o 
   3   0  12        6.38        0.96      9.20 o 
   4   0  12        0.16       -1.60      8.79 o 
   5   0  12       10.33       22.86     14.85 o 
  -5   1  12       18.64       27.15      5.81 o 
  -4   1  12      231.99      253.62     11.58 o 
  -3   1  12        3.91        3.03      6.86 o 
  -2   1  12      110.97       91.90      7.94 o 
  -1   1  12       28.45       25.92      6.45 o 
   0   1  12        6.02       -2.84      8.72 o 
   1   1  12      678.95      696.79     18.31 o 
   2   1  12      276.49      290.05     11.68 o 
   3   1  12       24.49       21.72     11.91 o 
   4   1  12       16.69       12.46      9.94 o 
   5   1  12        9.95       14.96     10.06 o 
  -5   2  12       78.82       84.69      7.91 o 
  -4   2  12        3.56       10.28      9.77 o 
  -3   2  12      159.30      202.71     11.11 o 
  -2   2  12        2.26       -0.97      5.61 o 
  -1   2  12       49.48       44.07      6.92 o 
   0   2  12        0.76        1.15      5.14 o 
   1   2  12      149.71      129.88     13.68 o 
   2   2  12      546.03      597.79     17.33 o 
   3   2  12       21.23       23.81     10.79 o 
   4   2  12       15.48       36.42     21.79 o 
  -5   3  12      118.11       63.16      7.14 o 
  -4   3  12      402.44      376.46     14.77 o 
  -3   3  12        0.54       -0.18      5.88 o 
  -2   3  12      144.37      157.99      9.95 o 
  -1   3  12       46.82       51.79      7.31 o 
   0   3  12       88.96       80.22      7.52 o 
   1   3  12        8.04        8.42      5.41 o 
   2   3  12       33.63       44.38      5.83 o 
   3   3  12       40.14       55.10     24.24 o 
   4   3  12        2.52       18.22     16.06 o 
  -5   4  12       51.72       55.82      7.40 o 
  -4   4  12      438.94      434.14     22.43 o 
  -3   4  12       11.84       23.99      6.95 o 
  -2   4  12       74.45       81.98      8.37 o 
  -1   4  12       23.15       21.65      6.63 o 
   0   4  12      180.22      217.55     10.70 o 
   1   4  12       58.46       70.23      7.73 o 
   2   4  12        0.85        0.16      5.31 o 
   3   4  12       22.41       29.24      9.10 o 
   4   4  12      111.80      115.28     21.79 o 
  -5   5  12       10.13       -3.19      5.27 o 
  -4   5  12       23.18       31.37      6.85 o 
  -3   5  12       68.86       67.91      8.62 o 
  -2   5  12       74.03       91.25      8.82 o 
  -1   5  12       25.93       32.66      6.68 o 
   0   5  12       25.03       42.58      7.85 o 
   1   5  12        6.92        3.98      6.48 o 
   2   5  12       42.10       48.33     12.70 o 
   3   5  12        7.87        3.44     14.47 o 
  -4   6  12        3.03       -8.63      5.95 o 
  -3   6  12       18.77       23.87      8.18 o 
  -2   6  12       88.55       79.80     10.01 o 
  -1   6  12      124.73       98.62     14.10 o 
   0   6  12        1.57        4.53     13.84 o 
   1   6  12        9.28       21.67      6.91 o 
   2   6  12      105.36      109.87     16.05 o 
  -3   7  12       17.02       19.35      8.50 o 
  -2   7  12        8.72        8.71     15.45 o 
  -1   7  12        1.05       -1.21      7.06 o 
   0   7  12        0.04        8.33      9.86 o 
   1   7  12        0.22        4.42      7.16 o 
   2   7  12        0.44        1.11     11.90 o 
  -2   8  12        2.46       25.49     18.04 o 
  -1   8  12        2.17       14.38      7.31 o 
   0   8  12       19.96       38.39      8.64 o 
  -1  -7  13        1.65       -3.59     14.51 o 
   0  -7  13       64.24       69.57      7.92 o 
   1  -7  13       51.45       42.97      7.46 o 
   2  -7  13        1.97        0.15      7.08 o 
  -2  -6  13       21.98       -3.03      8.97 o 
  -1  -6  13        0.00       -1.78      5.06 o 
   0  -6  13       27.40       23.97      5.88 o 
   1  -6  13      130.17       96.34      8.42 o 
   2  -6  13      234.25      271.15     12.76 o 
   3  -6  13        0.20       -2.75     11.04 o 
  -3  -5  13       31.56       23.14     12.14 o 
  -2  -5  13       45.58       41.73     18.27 o 
  -1  -5  13      200.93      185.44     13.29 o 
   0  -5  13        3.35        8.09      5.56 o 
   1  -5  13        1.47       -7.86      5.24 o 
   2  -5  13       67.56       54.97      7.53 o 
   3  -5  13      147.05      132.03     12.95 o 
   4  -5  13       12.55       31.44     10.35 o 
  -4  -4  13       29.11       31.41     11.05 o 
  -3  -4  13        2.42       11.35     13.53 o 
  -2  -4  13       12.45       12.11      7.74 o 
  -1  -4  13        3.41        3.63      6.75 o 
   0  -4  13      156.35      153.40      8.84 o 
   1  -4  13       56.55       62.78     11.21 o 
   2  -4  13        0.04        2.82      5.86 o 
   3  -4  13        2.45        8.47      8.21 o 
   4  -4  13      110.54       89.48     12.09 o 
  -4  -3  13       40.34       36.85      8.57 o 
  -3  -3  13      169.66      166.26     12.37 o 
  -2  -3  13       34.00       34.98      7.79 o 
  -1  -3  13       18.22        9.81      6.77 o 
   0  -3  13      162.58      155.05      8.67 o 
   1  -3  13       32.76       33.82      6.00 o 
   2  -3  13        3.09       -0.11      5.16 o 
   3  -3  13      144.32      126.03     12.50 o 
   4  -3  13       39.32       43.65     10.10 o 
  -4  -2  13        0.23       -5.88     11.94 o 
  -3  -2  13        0.92        3.74      7.80 o 
  -2  -2  13       32.25       26.44      7.21 o 
  -1  -2  13       23.54       21.70      6.88 o 
   0  -2  13        0.21       -3.74      5.88 o 
   1  -2  13       21.72       14.20      5.55 o 
   2  -2  13        4.20       -0.62      7.25 o 
   3  -2  13       17.92       16.43      9.64 o 
   4  -2  13        0.36        8.73      9.07 o 
  -5  -1  13       63.84       66.76      8.73 o 
  -4  -1  13       30.95       38.27      8.05 o 
  -3  -1  13      165.43      140.85     11.05 o 
  -2  -1  13       52.25       49.85      7.90 o 
  -1  -1  13        3.78       -2.48      8.09 o 
   0  -1  13       57.82       70.59      8.63 o 
   1  -1  13       37.39       38.75      8.32 o 
   2  -1  13       61.24       68.70      6.94 o 
   3  -1  13       33.38       23.35     10.00 o 
   4  -1  13        1.45       -4.92      9.18 o 
  -5   0  13        0.03       -8.46      6.60 o 
  -4   0  13       13.83       16.77      8.92 o 
  -3   0  13       10.42       14.71      6.59 o 
  -2   0  13       70.46       67.90      9.58 o 
  -1   0  13       37.33       35.61      7.27 o 
   0   0  13      152.65      148.71     10.92 o 
   1   0  13       64.34       60.36      6.45 o 
   2   0  13       74.46       75.25      8.26 o 
   3   0  13        7.10       16.29      9.87 o 
   4   0  13        4.03        9.25     10.08 o 
  -5   1  13       66.51       58.97      7.65 o 
  -4   1  13       29.93       26.49     13.06 o 
  -3   1  13       50.36       77.12      9.19 o 
  -2   1  13       74.21       61.66      8.08 o 
  -1   1  13       28.33       30.05      6.96 o 
   0   1  13        6.69       11.40      6.37 o 
   1   1  13       70.61       54.47      8.42 o 
   2   1  13      393.63      364.46     18.92 o 
   3   1  13      258.21      249.62     16.65 o 
   4   1  13        0.71        7.46      9.86 o 
  -5   2  13       60.06       62.46      7.51 o 
  -4   2  13       59.20       56.65     10.00 o 
  -3   2  13       49.50       53.41      8.29 o 
  -2   2  13       23.24       38.36      6.90 o 
  -1   2  13      530.07      551.07     37.17 o 
   0   2  13        7.79        9.75      6.40 o 
   1   2  13      119.37      126.12     10.62 o 
   2   2  13       29.10       28.24      6.27 o 
   3   2  13       59.91       62.92     12.49 o 
   4   2  13        0.01        3.99      8.70 o 
  -5   3  13       39.74        5.11      5.62 o 
  -4   3  13       66.28       86.51      7.44 o 
  -3   3  13      256.84      300.24     14.05 o 
  -2   3  13       69.01       58.48      7.86 o 
  -1   3  13       99.40      107.32      9.02 o 
   0   3  13       39.56       45.23      7.24 o 
   1   3  13       39.43       45.25      8.42 o 
   2   3  13        0.02        0.59     11.85 o 
   3   3  13       16.79       22.91     11.83 o 
  -4   4  13        2.14       14.29      6.82 o 
  -3   4  13       57.68       53.38      8.23 o 
  -2   4  13      137.98      171.97     10.97 o 
  -1   4  13       29.57       31.78      7.01 o 
   0   4  13        0.33        8.07      5.85 o 
   1   4  13        1.63        3.30      4.96 o 
   3   4  13       42.63       27.63     15.41 o 
  -4   5  13       33.24       45.97      8.35 o 
  -3   5  13       50.63       61.23     12.68 o 
  -2   5  13       54.76       70.24      8.53 o 
  -1   5  13       99.77      101.31     10.80 o 
   0   5  13       74.18       54.90      8.43 o 
   1   5  13       36.25       42.84      8.07 o 
   2   5  13        3.02       25.83     11.92 o 
  -3   6  13       85.76       63.10     10.26 o 
  -2   6  13      110.12      125.63     21.23 o 
  -1   6  13       91.27      127.77     11.76 o 
   0   6  13       31.20       29.74      7.86 o 
   1   6  13       14.73       18.15      7.56 o 
   2   6  13        6.34       16.94     12.73 o 
  -2   7  13       32.61       43.27      9.12 o 
  -1   7  13        5.12       15.04      8.86 o 
   0   7  13       24.99       34.61     11.30 o 
  -1  -6  14        0.17       -8.53     16.41 o 
   0  -6  14        0.00       -6.79      5.23 o 
   1  -6  14       61.13       65.76      7.91 o 
   2  -6  14       50.51       52.16      9.71 o 
  -2  -5  14      102.08       90.44     11.28 o 
  -1  -5  14       20.31       19.50     13.61 o 
   0  -5  14       49.43       55.12      7.00 o 
   1  -5  14      229.48      224.24     11.33 o 
   2  -5  14       80.07       62.93      7.85 o 
   3  -5  14       48.28       46.07     10.58 o 
  -3  -4  14       61.03       68.73     10.68 o 
  -2  -4  14       82.86       99.45     10.99 o 
  -1  -4  14        2.08      -11.10     13.56 o 
   0  -4  14       27.06       33.56      8.54 o 
   1  -4  14        1.56       -1.94      5.49 o 
   2  -4  14       82.90       85.13     16.32 o 
   3  -4  14      193.50      205.95     16.70 o 
  -3  -3  14       12.64       13.32      7.93 o 
  -2  -3  14       51.49       44.63      8.84 o 
  -1  -3  14      271.23      261.79     14.96 o 
   0  -3  14       38.78       37.13      8.15 o 
   1  -3  14        4.03        5.96      5.23 o 
   2  -3  14        0.05        2.18      5.57 o 
   3  -3  14        8.95       17.05      9.89 o 
  -4  -2  14       25.56       27.09      8.56 o 
  -3  -2  14        7.05        1.63      7.94 o 
  -2  -2  14       12.86        6.16      6.45 o 
  -1  -2  14       51.25       52.26      8.34 o 
   0  -2  14       33.45       34.11     11.82 o 
   1  -2  14        3.47        4.41      5.53 o 
   2  -2  14       30.40       25.08      6.11 o 
   3  -2  14        1.50       16.77      9.63 o 
   4  -2  14        0.28        0.68      9.56 o 
  -4  -1  14        0.01        5.61      6.74 o 
  -3  -1  14       46.73       62.53      8.86 o 
  -2  -1  14      261.67      245.99     14.25 o 
  -1  -1  14       50.48       63.40     10.63 o 
   0  -1  14        5.45        7.80     10.20 o 
   1  -1  14       14.44       23.51      7.08 o 
   2  -1  14      156.36      176.99      9.87 o 
   3  -1  14        0.26       12.68      9.84 o 
   4  -1  14        2.74       -2.99      9.11 o 
  -4   0  14       30.13        9.01      7.25 o 
  -3   0  14        1.88       -4.28      7.88 o 
  -2   0  14       25.08       28.56     10.72 o 
  -1   0  14      172.48      171.88     12.06 o 
   0   0  14       21.54       26.15      7.27 o 
   1   0  14        3.48      -11.08      7.38 o 
   2   0  14      135.79      127.55      9.00 o 
   3   0  14       64.69       62.68     11.73 o 
   4   0  14        0.73        8.12     10.72 o 
  -4   1  14      233.46      211.10     14.03 o 
  -3   1  14       18.57       26.69     11.89 o 
  -2   1  14       13.34       16.92      7.36 o 
  -1   1  14      195.32      227.95     21.03 o 
   0   1  14        5.23       15.36      9.07 o 
   1   1  14      206.98      198.86     16.22 o 
   2   1  14      166.30      174.74     12.63 o 
   3   1  14       38.54       26.20     12.26 o 
  -4   2  14       17.43       42.87     17.61 o 
  -3   2  14      144.91      186.01     13.29 o 
  -2   2  14       74.45       57.81      8.70 o 
  -1   2  14      204.44      199.15     13.19 o 
   0   2  14        9.47       22.57     17.05 o 
   1   2  14      194.95      206.21     13.45 o 
   2   2  14      470.96      529.14     26.99 o 
   3   2  14        8.75        9.79     10.53 o 
  -4   3  14      250.39      201.93     22.70 o 
  -3   3  14        9.00        2.59      6.86 o 
  -2   3  14      104.05      110.96      9.85 o 
  -1   3  14       90.71       76.35      9.81 o 
   0   3  14       38.24       30.48      7.93 o 
   1   3  14        1.32       -4.25      6.61 o 
   2   3  14       58.58       44.93     14.62 o 
   3   3  14       33.16       46.63     15.68 o 
  -4   4  14      214.39      215.09     13.24 o 
  -3   4  14       15.14        7.28      7.59 o 
  -2   4  14        0.00        5.77      8.63 o 
  -1   4  14      120.33      133.97     10.21 o 
   0   4  14       15.58        1.49     11.68 o 
   1   4  14        5.44        2.98      8.10 o 
  -3   5  14      117.55      105.23     25.66 o 
  -2   5  14      375.26      340.43     22.64 o 
  -1   5  14       10.13       25.85     22.25 o 
   0   5  14       21.76        7.98     13.92 o 
   1   5  14       16.61       37.12      8.06 o 
  -2   6  14      170.86      175.52     14.45 o 
  -1   6  14       45.80       69.29      9.91 o 
   0   6  14        3.72       12.66      9.03 o 
   1   6  14        0.01        3.91      7.80 o 
  -1  -5  15       27.96       28.36      9.58 o 
   0  -5  15       41.74       33.80     10.68 o 
   1  -5  15        7.90       13.97      6.51 o 
   2  -5  15       55.18       61.22      8.01 o 
  -2  -4  15        0.00       -6.73      7.48 o 
  -1  -4  15      100.61       95.19     12.86 o 
   0  -4  15        0.02       -8.00      8.00 o 
   1  -4  15        3.89        0.21      5.96 o 
   2  -4  15        0.72       -8.72      5.81 o 
  -3  -3  15        6.44       -1.84      7.62 o 
  -2  -3  15      132.97      115.79     11.41 o 
  -1  -3  15        3.91        7.36      7.58 o 
   0  -3  15        0.27      -13.61      9.08 o 
   1  -3  15       79.75       77.11     10.39 o 
   2  -3  15       10.47        5.30      7.44 o 
   3  -3  15       42.99       44.78     11.66 o 
  -3  -2  15        0.00       12.83      7.76 o 
  -2  -2  15      117.20       95.25     14.46 o 
  -1  -2  15       96.59       93.05     10.22 o 
   0  -2  15       24.52       15.15     11.88 o 
   1  -2  15        7.55        4.64      7.27 o 
   2  -2  15        2.02        5.57      5.84 o 
   3  -2  15       41.72       67.15     11.90 o 
  -3  -1  15        0.04        3.47      7.06 o 
  -2  -1  15       54.77       78.03     10.62 o 
  -1  -1  15        1.05       -3.67      7.75 o 
   0  -1  15      166.23      156.38     12.03 o 
   1  -1  15       13.50       15.96      7.41 o 
   2  -1  15       28.06       19.22      6.07 o 
   3  -1  15       56.17       44.59     13.02 o 
  -3   0  15      138.73      139.66     11.86 o 
  -2   0  15      159.04      127.35     11.51 o 
  -1   0  15       98.90       95.60     14.68 o 
   0   0  15       53.85       53.21     11.97 o 
   1   0  15       53.20       62.01     11.87 o 
   2   0  15       12.33       -1.03      6.87 o 
   3   0  15        0.00       -9.19      9.18 o 
  -3   1  15       18.08       11.57      7.00 o 
  -2   1  15      152.10      163.86     12.46 o 
  -1   1  15       16.10        8.32      9.72 o 
   0   1  15       52.06       75.63     10.70 o 
   1   1  15        2.80       -2.61      7.06 o 
   2   1  15       32.81       59.93     18.20 o 
   3   1  15       17.07       10.85     13.43 o 
  -3   2  15        3.81        7.84      7.23 o 
  -2   2  15        2.73       -2.82      6.62 o 
  -1   2  15       48.51       37.60      8.45 o 
   0   2  15       44.67       52.31      8.58 o 
   1   2  15       43.20       65.97      9.45 o 
   2   2  15        5.04        4.83     17.80 o 
  -3   3  15        6.45      -10.03     10.39 o 
  -2   3  15        2.46       -2.48      8.47 o 
  -1   3  15       16.13       26.57     10.46 o 
   0   3  15       17.24       32.63      8.09 o 
   1   3  15       49.54       48.68     13.75 o 
   2   3  15        1.16       -4.60     11.37 o 
  -3   4  15       18.18       13.93      7.57 o 
  -2   4  15      180.83      172.10     13.68 o 
  -1   4  15       41.42       59.79      9.91 o 
   0   4  15       46.07       30.22     13.89 o 
   1   4  15       12.25       13.45      9.56 o 
  -2   5  15        0.20       -1.33      6.89 o 
  -1   5  15      180.74      221.86     14.85 o 
   0   5  15        2.33       -2.24      8.79 o 
   0  -4  16        9.31        8.61      8.51 o 
   1  -4  16        1.28        2.09      8.27 o 
  -1  -3  16       82.56       83.62     10.91 o 
   0  -3  16        5.19       -6.38      7.42 o 
   1  -3  16        4.74       -3.41      7.50 o 
  -2  -2  16       16.34       10.01      8.23 o 
  -1  -2  16      146.96      133.87     22.59 o 
   0  -2  16        2.50        7.98      7.66 o 
   1  -2  16       52.78       59.72     13.67 o 
   2  -2  16        8.63       10.30     12.54 o 
  -2  -1  16       18.35        4.06      6.91 o 
  -1  -1  16        1.53        8.63      7.20 o 
   0  -1  16        6.39        8.69      7.64 o 
   1  -1  16        0.00       -8.79      6.64 o 
   2  -1  16        8.59        3.51     18.82 o 
  -2   0  16       91.45      110.74     11.48 o 
  -1   0  16       55.20       64.47      9.30 o 
   0   0  16        2.39        7.56      7.31 o 
   1   0  16        7.71       -2.85      8.10 o 
   2   0  16       19.81       50.75     18.93 o 
  -2   1  16       23.00       26.04      8.13 o 
  -1   1  16      164.75      185.61     25.99 o 
   0   1  16        0.24        3.54      7.32 o 
   1   1  16       17.41        2.10      7.48 o 
   2   1  16       14.88       26.13     17.70 o 
  -2   2  16        1.28       -2.23      8.19 o 
  -1   2  16        0.69        3.31      7.31 o 
   0   2  16        6.61       12.68      9.19 o 
   1   2  16        8.70       -9.70     13.02 o 
  -2   3  16        0.73       -9.93      6.62 o 
  -1   3  16      114.34      130.70     25.42 o 
   0   3  16       29.01       46.15      9.78 o 
   1   3  16        4.95       -9.73      9.29 o 
  -1   4  16       18.26       11.18      8.70 o 
   0  -1  17        0.01        6.54      7.28 o 
  -1   0  17        5.38        4.96      7.73 o 
   0   0  17        1.97       -7.71      9.84 o 
                                                 
